# Supplementary material for: A Transferable Force Field for Predicting Adsorption and Diffusion of Water in Cationic Zeolites with Coupled Cluster Accuracy
Source: ACS Phys Chem Au. 2025 Aug 8;5(5):533–48. doi: 10.1021/acsphyschemau.5c00038 (PMC12464758; doi:10.1021/acsphyschemau.5c00038)
Supplement: Supplementary file 1 [file pg5c00038_si_001.xlsx]

## Sheet: Figure 1
H2O in 4A	Isotherms
Sim.
298 K				323 K				373 K				473 K				523 K
P [kPa]	Loading [mol/kg]	error [mol/kg]		P [kPa]	Loading [mol/kg]	error [mol/kg]		P [kPa]	Loading [mol/kg]	error [mol/kg]		P [kPa]	Loading [mol/kg]	error [mol/kg]		P [kPa]	Loading [mol/kg]	error [mol/kg]
1e-07	2.22625	0.0572405		1e-07	1.8539	0.0208724		1e-07	0.476631	0.096814		1e-07	0.000256504	6.79795e-05		1e-07	1.83322e-05	1.0494e-05
1e-06	2.34569	0.0065361		1e-06	2.1731	0.0569472		1e-06	1.2973	0.0803697		1e-06	0.00287449	0.000678829		1e-06	0.000151644	3.69321e-05
1e-05	2.49536	0.0237974		1e-05	2.32698	0.00325631		1e-05	1.78335	0.0285993		1e-05	0.0287469	0.00408569		1e-05	0.00170929	0.000325443
0.0001	2.97857	0.0764419		0.0001	2.45022	0.00994226		0.0001	2.11287	0.0224611		0.0001	0.220071	0.0168445		0.0001	0.0155224	0.0022184
0.001	4.75332	0.280195		0.001	2.98069	0.0568646		0.001	2.33891	0.0190937		0.001	1.09157	0.122471		0.001	0.145926	0.0135782
0.003	6.47252	0.339035		0.003	3.5963	0.096695		0.003	2.43672	0.0070045		0.003	1.53609	0.0252023		0.003	0.409968	0.038709
0.005	7.32874	0.383108		0.005	4.04994	0.199575		0.005	2.51074	0.0441459		0.005	1.63137	0.0619036		0.005	0.591652	0.046085
0.007	8.01734	0.649048		0.007	4.56646	0.180231		0.007	2.53129	0.0697206		0.007	1.70832	0.0210708		0.007	0.711811	0.0558391
0.009	9.18869	0.455206		0.009	4.79658	0.28642		0.009	2.58717	0.0248134		0.009	1.7554	0.0188976		0.009	0.83943	0.0921316
0.01	9.57745	0.399006		0.01	4.90457	0.160371		0.01	2.6203	0.0237533		0.01	1.78658	0.030112		0.01	0.902623	0.0591515
0.03	12.1836	0.223327		0.03	6.82894	0.450117		0.03	2.96011	0.111229		0.03	1.9978	0.0251281		0.03	1.41515	0.0398932
0.05	12.4732	0.0995489		0.05	8.09918	0.453146		0.05	3.24054	0.0402524		0.05	2.0931	0.0158579		0.05	1.53608	0.0271907
0.07	12.7394	0.302379		0.07	9.44142	0.66102		0.07	3.47503	0.094016		0.07	2.14191	0.0214837		0.07	1.67496	0.0404874
0.09	12.965	0.223905		0.09	9.92784	0.319045		0.09	3.61795	0.0835586		0.09	2.18019	0.0154215		0.09	1.73472	0.0231904
0.1	13.1185	0.290629		0.1	10.0988	0.287724		0.1	3.70437	0.033263		0.1	2.20172	0.0117792		0.1	1.75084	0.0263744
0.3	13.7144	0.241727		0.3	12.1379	0.239715		0.3	5.03231	0.118347		0.3	2.36879	0.0131184		0.3	1.99794	0.0082754
0.5	13.8934	0.205839		0.5	12.6813	0.136343		0.5	5.91766	0.0699114		0.5	2.47864	0.0344826		0.5	2.10991	0.0268193
0.7	14.1698	0.325842		0.7	12.8764	0.183282		0.7	6.60185	0.114992		0.7	2.5286	0.0267518		0.7	2.17415	0.00835069
0.9	14.3813	0.129536		0.9	13.1271	0.130324		0.9	7.1703	0.144809		0.9	2.61863	0.0312845		0.9	2.22568	0.0143702
1	14.3046	0.163014		1	13.2354	0.160434		1	7.62224	0.149979		1	2.6164	0.0325866		1	2.24823	0.0263494
3	14.9349	0.0467865		3	14.0039	0.127118		3	10.5707	0.186927		3	3.09063	0.054367		3	2.48679	0.0198655
5	14.9349	0.0467865		5	14.222	0.18424		5	11.4958	0.124272		5	3.48995	0.0423692		5	2.64464	0.0451992
7	14.9349	0.0467865		7	14.5771	0.175662		7	12.0416	0.178451		7	3.75789	0.0386617		7	2.78603	0.0203242
9	15.0176	0.188323		9	14.6078	0.0933566		9	12.2467	0.208432		9	4.03328	0.0603572		9	2.91249	0.0219012
10	15.0176	0.188323		10	14.6473	0.139131		10	12.3436	0.18249		10	4.16994	0.122416		10	2.95409	0.0376999
30	14.9455	0.26934		30	14.7505	0.147028		30	13.2923	0.0773878		30	5.89183	0.0912288		30	3.82929	0.0992639
50	14.8665	0.0745003		50	14.7604	0.14546		50	13.7186	0.105954		50	7.04748	0.155708		50	4.42083	0.0745433
70	14.8665	0.0745003		70	14.7604	0.14546		70	13.9187	0.0590465		70	8.01342	0.143131		70	4.88801	0.0452137
90	14.8733	0.0923256		90	14.7624	0.156972		90	14.1241	0.109769		90	8.64488	0.100021		90	5.36373	0.0715759
100	14.8733	0.0923256		100	14.7624	0.156972		100	14.2798	0.165729		100	8.92447	0.149304		100	5.5681	0.0890267
H2O in 4A	Isotherms
Exp. Wang
298 K			323 K			373 K			473 K			523 K
P [kPa]	Loading [mol/kg]		P [kPa]	Loading [mol/kg]		P [kPa]	Loading [mol/kg]		P [kPa]	Loading [mol/kg]		P [kPa]	Loading [mol/kg]
2.48971	14.8216		2.48971	13.5357		2.48971	11.1325		2.52145	2.97445		0.0100635	0.917011
2.00731	14.6314		1.98204	13.3876		1.98204	10.879		2.00731	2.80528		0.0202006	1.00293
1.49991	14.3988		1.49991	13.1762		1.49991	10.4357		1.51904	2.636		0.0509349	1.11045
1.09273	14.1451		1.09273	12.9014		1.09273	9.82365		1.12078	2.48774		0.0813938	1.21692
0.796091	13.9336		0.796091	12.7109		0.796091	9.12728		0.806241	2.33943		0.103545	1.23855
0.49818	13.6374		0.504532	12.3305		0.504532	7.60845		0.504532	2.16971		0.300126	1.51503
0.300126	13.299		0.300126	11.9287		0.300126	5.83651		0.300126	1.9788		0.504532	1.66378
0.0996838	12.6008		0.0996838	10.9354		0.100955	3.59949		0.100955	1.68118		0.806241	1.79134
0.0793574	12.4738		0.0803692	10.6187		0.0803692	3.34601		0.0803692	1.6385		1.09273	1.87636
0.0502936	12.1354		0.0496605	9.6901		0.0502936	2.92333		0.0502936	1.53202		1.51904	1.98251
0.0202006	11.3323		0.0199463	6.18867		0.0202006	2.41531		0.0202006	1.38237		2.00731	2.08855
0.0100635	10.5086		0.0100635	4.18447		0.0100635	2.22399		0.0100635	1.38078		2.48971	2.15229
0.00811364	10.0865		0.0080115	3.8045		0.0080115	2.18131		0.00811364	1.35921
0.00501346	8.69407		0.00507738	3.23429		0.00501346	2.07484		0.00501346	1.31594
0.00201367	5.08724		0.00201367	2.663		0.00201367	1.88302		0.00201367	1.10305
0.00100317	3.77866		0.00100317	2.38736		0.00100317	1.75495

## Sheet: Figure 2
H2O in 3A	Isotherms
Sim.
298 K				323 K				373 K				423 K				473 K				523 K				573 K				623 K
P [kPa]	Loading [mol/kg]	error [mol/kg]		P [kPa]	Loading [mol/kg]	error [mol/kg]		P [kPa]	Loading [mol/kg]	error [mol/kg]		P [kPa]	Loading [mol/kg]	error [mol/kg]		P [kPa]	Loading [mol/kg]	error [mol/kg]		P [kPa]	Loading [mol/kg]	error [mol/kg]		P [kPa]	Loading [mol/kg]	error [mol/kg]		P [kPa]	Loading [mol/kg]	error [mol/kg]
1e-07	0.151776	0.0146072		1e-07	0.0129937	0.00617794		1e-07	0.000117561	7.99617e-05		1e-07	2.3723e-06	4.5349e-06		1e-07	3.954e-07	1.0544e-06		1e-07	1.318e-07	5.272e-07		1e-07	0	0		1e-07	0	0
1e-06	0.372541	0.13691		1e-06	0.120585	0.0350974		1e-06	0.00123939	0.000295125		1e-06	3.14988e-05	5.13788e-05		1e-06	5.272e-07	1.2913e-06		1e-06	0	0		1e-06	1.318e-07	5.272e-07		1e-06	0	0
1e-05	1.07723	0.115439		1e-05	0.245974	0.0352148		1e-05	0.00644777	0.00528037		1e-05	0.000328431	0.000310872		1e-05	1.05435e-05	9.7207e-06		1e-05	3.9538e-06	4.3312e-06		1e-05	7.908e-07	1.537e-06		1e-05	0	0
0.0001	2.06808	0.0407568		0.0001	0.974598	0.133294		0.0001	0.0541441	0.0420839		0.0001	0.00314883	0.000917657		0.0001	0.000104776	7.75103e-05		0.0001	2.93901e-05	2.88337e-05		0.0001	4.7446e-06	4.0321e-06		0.0001	1.1861e-06	5.272e-07
0.001	4.94763	0.344378		0.001	2.03772	0.196171		0.001	0.581304	0.0994566		0.001	0.0404259	0.00269994		0.001	0.000774819	0.000448137		0.001	0.000238811	0.000202687		0.001	5.07408e-05	3.11771e-05		0.001	1.67379e-05	9.8837e-06
0.003	7.1108	0.129094		0.003	3.04474	0.177694		0.003	0.785783	0.142249		0.003	0.110058	0.029219		0.003	0.00284228	0.00197136		0.003	0.000790766	0.000688414		0.003	0.000136144	5.03351e-05		0.003	4.28331e-05	1.42435e-05
0.005	7.76399	0.319139		0.005	3.88604	0.0905057		0.005	1.04613	0.0406148		0.005	0.122003	0.0618064		0.005	0.00767847	0.00657876		0.005	0.000839134	0.00042425		0.005	0.000253045	0.000210737		0.005	9.14652e-05	5.20773e-05
0.007	8.03578	0.215142		0.007	4.40251	0.393567		0.007	1.12599	0.0436584		0.007	0.073608	0.0591794		0.007	0.0162539	0.0104527		0.007	0.00155385	0.00094678		0.007	0.000285994	0.000126887		0.007	0.000104381	2.76906e-05
0.009	8.35904	0.104137		0.009	4.94809	0.304748		0.009	1.28937	0.0407253		0.009	0.196769	0.115006		0.009	0.0138712	0.0196215		0.009	0.00182351	0.000407018		0.009	0.000595842	0.000285349		0.009	0.000130608	3.41894e-05
0.01	8.42022	0.169187		0.01	5.2858	0.205638		0.01	1.26222	0.05089		0.01	0.250353	0.125535		0.01	0.019861	0.0157105		0.01	0.00137382	0.000296463		0.01	0.000465629	0.000177669		0.01	0.00014985	5.96118e-05
0.03	9.37218	0.162158		0.03	7.29772	0.22848		0.03	1.8685	0.133867		0.03	0.506357	0.169552		0.03	0.0817433	0.0420299		0.03	0.0074017	0.00469624		0.03	0.00138186	0.000936066		0.03	0.000409485	0.000159545
0.05	9.67278	0.101749		0.05	7.97429	0.0606744		0.05	2.21143	0.0761867		0.05	0.754436	0.121544		0.05	0.122248	0.0445483		0.05	0.010056	0.00865459		0.05	0.0022347	0.0013064		0.05	0.000721046	0.000298895
0.07	9.90257	0.0720225		0.07	8.43223	0.0765603		0.07	2.41667	0.0732999		0.07	0.891862	0.127419		0.07	0.0947564	0.0816608		0.07	0.0169117	0.0136771		0.07	0.00301888	0.000577238		0.07	0.00100295	0.000407156
0.09	10.1265	0.128795		0.09	8.70686	0.13535		0.09	2.76289	0.173286		0.09	1.00592	0.0451932		0.09	0.0935701	0.0487585		0.09	0.013106	0.00414432		0.09	0.00445135	0.00228574		0.09	0.00135313	0.000669376
0.1	10.2369	0.0827363		0.1	8.7847	0.0391143		0.1	2.72198	0.0856583		0.1	1.0139	0.0628441		0.1	0.18805	0.130988		0.1	0.0243118	0.0213445		0.1	0.00426328	0.00247601		0.1	0.0013932	0.000321451
0.3	10.9328	0.151605		0.3	9.51254	0.154334		0.3	5.01088	0.203287		0.3	1.55698	0.0673828		0.3	0.478007	0.211966		0.3	0.0599578	0.033987		0.3	0.0157614	0.00375549		0.3	0.00477649	0.00138445
0.5	10.904	0.139458		0.5	9.94277	0.192337		0.5	6.12893	0.130445		0.5	1.86534	0.0600038		0.5	0.681301	0.112598		0.5	0.108545	0.0569987		0.5	0.0209407	0.0055706		0.5	0.00801388	0.00246443
0.7	11.1459	0.237035		0.7	10.1955	0.180838		0.7	6.91609	0.18932		0.7	2.09604	0.101059		0.7	0.776549	0.186141		0.7	0.159163	0.0595111		0.7	0.0355251	0.0177965		0.7	0.00915588	0.00224204
0.9	11.2226	0.184365		0.9	10.317	0.152499		0.9	7.34068	0.125892		0.9	2.31756	0.0688993		0.9	1.03575	0.0589456		0.9	0.240735	0.0987822		0.9	0.0499354	0.0302692		0.9	0.0127531	0.00555064
1	11.2503	0.101134		1	10.322	0.103893		1	7.43081	0.137425		1	2.44233	0.0458591		1	1.08656	0.0177882		1	0.292132	0.0594235		1	0.0466647	0.0190174		1	0.0170566	0.00729194
3	11.587	0.175739		3	10.9029	0.0947055		3	8.79045	0.0873117		3	4.28148	0.06832		3	1.64743	0.0812341		3	0.712851	0.0964134		3	0.159597	0.0656172		3	0.0443017	0.00868313
5	11.587	0.175739		5	11.0715	0.146323		5	9.23818	0.190842		5	5.53482	0.105265		5	2.09143	0.0215388		5	0.992767	0.0816512		5	0.262949	0.126222		5	0.0973903	0.0505919
7	11.587	0.175739		7	11.286	0.110468		7	9.48129	0.103346		7	6.31798	0.200053		7	2.36208	0.0509902		7	1.16118	0.0393203		7	0.413392	0.134065		7	0.102974	0.0314373
9	11.587	0.175739		9	11.365	0.0463479		9	9.59157	0.0571268		9	6.85661	0.101479		9	2.67987	0.0631498		9	1.30543	0.0489669		9	0.488021	0.0505771		9	0.123128	0.0264459
10	11.587	0.175739		10	11.4186	0.131041		10	9.72309	0.0939479		10	7.01224	0.0433471		10	2.81993	0.0845236		10	1.367	0.0584871		10	0.554467	0.0729106		10	0.149025	0.0380139
30	11.587	0.175739		30	11.4784	0.115282		30	10.4161	0.0342811		30	8.54336	0.0607847		30	5.04574	0.0767437		30	2.25542	0.07521		30	1.17332	0.0869175		30	0.498011	0.0663299
50	11.587	0.175739		50	11.4784	0.115282		50	10.7369	0.102607		50	8.98594	0.044532		50	6.32676	0.0465505		50	2.93679	0.10842		50	1.58489	0.0319244		50	0.785087	0.0634714
70	11.6596	0.248874		70	11.4784	0.115282		70	10.9153	0.137059		70	9.36601	0.0341325		70	6.9897	0.0695359		70	3.53836	0.0692029		70	1.86743	0.0214489		70	1.00928	0.111223
90	11.6596	0.248874		90	11.3952	0.0274258		90	11.0242	0.153419		90	9.52259	0.0597887		90	7.40599	0.0491132		90	3.96996	0.0481514		90	2.10201	0.0252051		90	1.20001	0.0486015
100	11.6596	0.248874		100	11.3952	0.0274258		100	11.0056	0.0593743		100	9.60787	0.066002		100	7.55258	0.0305389		100	4.32574	0.0698027		100	2.24464	0.0576909		100	1.27095	0.0496988
																				300	6.77915	0.0673498		300	4.03636	0.106612		300	2.36272	0.0301907
																								500	5.23365	0.0772495		500	3.10822	0.0413425
																								700	5.94619	0.0815025		700	3.76634	0.0460424
																								900	6.46628	0.0475218		900	4.28235	0.0448029
																								1000	6.6527	0.0367188		1000	4.51827	0.0298994
H2O in KNaA	Isotherms
Sim.
298 K				323 K				373 K				423 K				473 K				523 K				573 K				623 K
P [kPa]	Loading [mol/kg]	error [mol/kg]		P [kPa]	Loading [mol/kg]	error [mol/kg]		P [kPa]	Loading [mol/kg]	error [mol/kg]		P [kPa]	Loading [mol/kg]	error [mol/kg]		P [kPa]	Loading [mol/kg]	error [mol/kg]		P [kPa]	Loading [mol/kg]	error [mol/kg]		P [kPa]	Loading [mol/kg]	error [mol/kg]		P [kPa]	Loading [mol/kg]	error [mol/kg]
1e-07	0.590135	0.0173528		1e-07	0.406889	0.0413137		1e-07	0.186569	0.0808166		1e-07	0.00302719	0.00302711		1e-07	8.27641e-05	0.000191309		1e-07	4.244e-07	6.931e-07		1e-07	2.83e-07	6.931e-07		1e-07	0	0
1e-06	0.708962	0.0260017		1e-06	0.52172	0.0291361		1e-06	0.353586	0.0188831		1e-06	0.0233743	0.0129686		1e-06	0.000380432	0.000707463		1e-06	2.06557e-05	4.14448e-05		1e-06	7.074e-07	8.948e-07		1e-06	0	0
1e-05	0.902992	0.0755371		1e-05	0.750978	0.0246452		1e-05	0.400487	0.0657482		1e-05	0.134887	0.0304692		1e-05	0.00503871	0.0039769		1e-05	0.000389345	0.000485231		1e-05	9.6204e-06	1.04578e-05		1e-05	1.9807e-06	2.0793e-06
0.0001	1.31279	0.136584		0.0001	0.851312	0.015638		0.0001	0.577237	0.0228511		0.0001	0.343686	0.0188207		0.0001	0.067138	0.0134971		0.0001	0.00294923	0.00144224		0.0001	0.000329642	0.000180522		0.0001	1.82505e-05	1.83244e-05
0.001	3.06223	0.243474		0.001	1.35697	0.0716924		0.001	0.777329	0.0204304		0.001	0.473262	0.0376468		0.001	0.245791	0.072429		0.001	0.0167768	0.00591899		0.001	0.00306807	0.00167268		0.001	0.000639476	0.000127056
0.003	5.94665	0.557433		0.003	1.81212	0.0692014		0.003	0.885158	0.0248199		0.003	0.557431	0.0108865		0.003	0.255691	0.0627849		0.003	0.0461421	0.00847201		0.003	0.0061933	0.00195483		0.003	0.000470694	0.000142982
0.005	7.83993	0.330585		0.005	2.13416	0.136438		0.005	0.857438	0.0129473		0.005	0.616212	0.0766931		0.005	0.309558	0.046634		0.005	0.0858565	0.054249		0.005	0.0100952	0.0069331		0.005	0.00146556	0.000854953
0.007	8.654	0.433478		0.007	2.46254	0.215721		0.007	0.921042	0.0340312		0.007	0.62696	0.0197873		0.007	0.396569	0.0138417		0.007	0.140751	0.0208861		0.007	0.00714827	0.00355832		0.007	0.00154932	0.00163916
0.009	9.27465	0.381546		0.009	3.1311	0.320667		0.009	0.941209	0.0134735		0.009	0.661563	0.0257272		0.009	0.411247	0.0144185		0.009	0.0904206	0.0237118		0.009	0.0185269	0.0119414		0.009	0.00162472	0.000485642
0.01	9.24743	0.22876		0.01	3.21652	0.297996		0.01	0.936663	0.0356015		0.01	0.621665	0.0570132		0.01	0.419707	0.0413193		0.01	0.104381	0.0179956		0.01	0.0266853	0.0115241		0.01	0.0022468	0.00124784
0.03	10.414	0.0564749		0.03	6.99544	0.157975		0.03	1.25549	0.0558244		0.03	0.775336	0.0124753		0.03	0.514841	0.0111754		0.03	0.218548	0.0714415		0.03	0.0672135	0.0215088		0.03	0.00426341	0.00178539
0.05	10.6605	0.0886579		0.05	8.30925	0.232907		0.05	1.50049	0.058654		0.05	0.818876	0.0185107		0.05	0.578854	0.0264802		0.05	0.277914	0.0385102		0.05	0.0723554	0.0576967		0.05	0.0136769	0.00289878
0.07	11.123	0.176517		0.07	9.03008	0.154619		0.07	1.57324	0.0603433		0.07	0.851502	0.0312574		0.07	0.590647	0.0285173		0.07	0.306098	0.0241658		0.07	0.132947	0.0205635		0.07	0.0198392	0.0167652
0.09	11.0983	0.131446		0.09	9.34739	0.322951		0.09	1.71626	0.0722211		0.09	0.931446	0.0121786		0.09	0.639158	0.0128274		0.09	0.349306	0.0443363		0.09	0.152377	0.0326599		0.09	0.0282721	0.0101431
0.1	11.3349	0.125807		0.1	9.54163	0.1543		0.1	1.78723	0.0460343		0.1	0.939178	0.0157734		0.1	0.630791	0.0332245		0.1	0.346314	0.0113238		0.1	0.124272	0.0532017		0.1	0.0209178	0.00392614
0.3	12.0743	0.178587		0.3	10.6537	0.15294		0.3	3.30053	0.160338		0.3	1.16721	0.0397897		0.3	0.690938	0.037128		0.3	0.518682	0.0222711		0.3	0.234259	0.09938		0.3	0.0564165	0.0261676
0.5	12.2372	0.0902794		0.5	10.9023	0.101952		0.5	4.69832	0.105355		0.5	1.32691	0.0312164		0.5	0.822879	0.0256707		0.5	0.560123	0.093928		0.5	0.324847	0.0264039		0.5	0.105615	0.0167756
0.7	12.4063	0.250329		0.7	11.206	0.154587		0.7	6.00664	0.306746		0.7	1.5316	0.0779245		0.7	0.871297	0.0235143		0.7	0.630234	0.0115169		0.7	0.31223	0.088906		0.7	0.152292	0.0209048
0.9	12.5469	0.140654		0.9	11.4605	0.125011		0.9	6.88686	0.348759		0.9	1.58911	0.0772719		0.9	0.952933	0.0252139		0.9	0.635141	0.0264706		0.9	0.266255	0.0307273		0.9	0.14252	0.0275384
1	12.5838	0.117931		1	11.4559	0.166968		1	7.31043	0.253433		1	1.69097	0.0508511		1	0.897112	0.0137562		1	0.683042	0.0127883		1	0.447004	0.00801293		1	0.135098	0.0123774
3	13.2166	0.135892		3	12.1831	0.188067		3	9.49941	0.0848664		3	3.08083	0.0744507		3	1.28789	0.0304491		3	0.85289	0.0195451		3	0.558173	0.0861809		3	0.247692	0.0309221
5	13.1617	0.138402		5	12.5621	0.22192		5	10.1301	0.0889296		5	4.39466	0.11258		5	1.53958	0.019462		5	0.908994	0.0588887		5	0.624826	0.0972348		5	0.409642	0.0770746
7	12.989	0.155106		7	12.6836	0.184389		7	10.4846	0.0513955		7	5.62424	0.119674		7	1.74131	0.0278826		7	1.01778	0.0355689		7	0.706499	0.0383939		7	0.379217	0.0256226
9	12.989	0.155106		9	12.7511	0.161621		9	10.709	0.112186		9	6.44149	0.131997		9	1.94902	0.0272935		9	1.14342	0.00772422		9	0.647764	0.178502		9	0.418226	0.0599328
10	12.989	0.155106		10	12.8194	0.127932		10	10.8351	0.0809881		10	6.76223	0.150211		10	2.10052	0.0815498		10	1.17133	0.0157891		10	0.821003	0.0239682		10	0.483653	0.0293761
30	12.989	0.155106		30	12.9344	0.213266		30	11.6608	0.124901		30	9.2979	0.110651		30	4.31637	0.169471		30	1.81587	0.11956		30	1.11145	0.0384247		30	0.676313	0.0537068
50	13.0706	0.189035		50	12.9135	0.201718		50	12.0326	0.150081		50	9.92558	0.0479795		50	5.94089	0.048422		50	2.29598	0.104163		50	1.35798	0.0246677		50	0.861598	0.01328
70	13.0706	0.189035		70	12.9135	0.201718		70	12.2205	0.113888		70	10.3223	0.0777742		70	7.09285	0.0999363		70	2.98213	0.0773583		70	1.53945	0.0512595		70	0.950845	0.0705717
90	13.0953	0.199018		90	12.9135	0.201718		90	12.3923	0.134514		90	10.5463	0.0535403		90	7.69058	0.0884664		90	3.44867	0.0967272		90	1.77453	0.0426341		90	1.13295	0.0288983
100	13.0953	0.199018		100	12.8918	0.22427		100	12.4127	0.0518397		100	10.6976	0.123627		100	7.97218	0.0513498		100	3.71306	0.0852249		100	1.83968	0.0499742		100	1.20047	0.0494226
																300	9.73423	0.0804641		300	6.98862	0.102597		300	3.72302	0.130177		300	1.99496	0.0467355
																500	10.3513	0.0431238		500	8.1639	0.0339814		500	5.11413	0.0903326		500	2.71779	0.0451642
																700	10.6587	0.0334858		700	8.76133	0.0182085		700	6.08138	0.0528852		700	3.47443	0.0841095
																900	10.8946	0.0331954		900	9.12633	0.0464352		900	6.78097	0.0562328		900	4.05406	0.105441
																1000	10.9826	0.0265497		1000	9.28742	0.0243489		1000	6.99389	0.0693436		1000	4.40811	0.0945088
H2O in 3A	Isotherms
Wang
298 K			323 K			373 K			423 K			473 K
P [kPa]	Loading [mol/kg]		P [kPa]	Loading [mol/kg]		P [kPa]	Loading [mol/kg]		P [kPa]	Loading [mol/kg]		P [kPa]	Loading [mol/kg]
0.001	3.36		0.001	1.41		0.01	1.63		0.01	0.24		0.01	0.17
0.002	4.79		0.002	1.82		0.05	2.23		0.02	0.51		0.02	0.23
0.005	7.6		0.005	2.76		0.1	3.09		0.05	0.84		0.05	0.39
0.01	8.7		0.01	4.3		0.3	5.39		0.1	1.14		0.099	0.55
0.02	9.34		0.02	6.32		0.5	6.79		0.3	1.86		0.3	0.87
0.05	10.01		0.05	8.31		0.99	8.18		0.33	1.97		0.5	1.06
0.1	10.5		0.1	9.12		2	9.1		0.5	2.4		0.97	1.39
0.3	11.24		0.3	10.03		3	9.54		0.54	2.29		2	1.9
0.5	11.64		0.5	10.42		4	9.83		1	3.25		3	2.29
0.99	12.17		1	10.96					2	4.41		4	2.65
2	12.71		2	11.51					3	5.51
2.5	12.96		2.5	11.7					4	6.33
van Kampen
473 K	TGA		523 K	TGA		573 K	TGA		623 K	TGA			473 K	BT		523 K	BT
P [kPa]	Loading [mol/kg]		P [kPa]	Loading [mol/kg]		P [kPa]	Loading [mol/kg]		P [kPa]	Loading [mol/kg]			P [kPa]	Loading [mol/kg]		P [kPa]	Loading [mol/kg]
9.70874	2.74434		20.111	2.12386		9.70874	0.521138		9.70874	0.360908			4.85437	1.6025		4.16089	0.540945
20.111	3.8864		29.8197	2.60494		20.111	0.761901		20.111	0.44144			10.4022	2.94465		9.70874	1.08195
30.5132	4.62788		39.5284	3.10605		30.5132	0.902519		30.5132	0.501943			15.2566	3.48563		13.1761	1.40254
50.6241	5.50995		49.2372	3.54707		40.2219	1.08317		38.835	0.702564			24.2718	4.50746		25.6588	2.04397
74.896	5.83139		76.2829	4.00882		50.6241	1.14367		49.9307	0.84321			34.6741	5.04865		34.6741	2.06436
99.8613	6.13282		99.8613	4.79089		74.896	1.66539		75.5895	0.944382			40.2219	5.46948		40.2219	2.14469
149.792	6.75571		149.792	5.67416		99.8613	1.78656		99.8613	1.16567			49.2372	5.63007		49.9307	3.06641
199.723	6.8178		200.416	6.0367		151.179	2.77003		152.566	1.46822			149.792	7.17632		149.792	5.25355
239.945	6.77935		240.638	6.2386		199.723	3.19258		200.416	1.75054			301.664	8.74465		301.664	6.2811
						239.251	3.39445		239.945	1.75212			450.069	10.5332		450.069	7.9895
Simo
373 K			473 K
P [kPa]	Loading [mol/kg]		P [kPa]	Loading [mol/kg]
8.18182	8.51852		8.22653	2.35185
12.1162	8.77778		12.0715	2.88889
17.8838	9.03704		17.839	3.57407
23.5171	9.22222		23.5171	4.16667

## Sheet: Figure 3
H2O in 5A	Isotherms
Sim.	273 K
	1960		1967		1987a		1987b		1987c		1993a		1993b		1995
P [kPa]	Loading [mol/kg]	error [mol/kg]	Loading [mol/kg]	error [mol/kg]	Loading [mol/kg]	error [mol/kg]	Loading [mol/kg]	error [mol/kg]	Loading [mol/kg]	error [mol/kg]	Loading [mol/kg]	error [mol/kg]	Loading [mol/kg]	error [mol/kg]	Loading [mol/kg]	error [mol/kg]
1e-07	2.3747	0.0620282	1.31265	0.0209208	1.49727	0.0333151	2.23891	0.0295773	3.31275	0.0446261	4.56554	0.0714046	5.60495	0.109841	2.63072	0.0448112
1e-06	3.05559	0.0440362	1.97836	0.0686902	2.85737	0.195529	3.21603	0.0407933	4.37398	0.0339115	5.75825	0.110683	6.80148	0.125744	3.42968	0.10829
1e-05	4.32254	0.178959	3.04375	0.119724	4.08542	0.0846153	4.2407	0.125673	5.527	0.103176	7.03216	0.103722	8.20253	0.260118	4.49563	0.104785
0.0001	5.90865	0.200872	4.37108	0.0633695	5.10004	0.153782	5.43627	0.102374	7.00249	0.0881486	9.17951	0.187909	10.4097	0.351325	5.72168	0.131826
0.001	8.44018	0.631474	5.86657	0.1819	6.66081	0.274857	7.40429	0.417999	9.79951	0.19087	13.1045	0.272636	13.6948	0.142888	8.06852	0.755109
0.003	10.8812	0.308453	6.98008	0.188032	8.16063	0.377653	9.23583	0.215918	11.6313	0.316756	13.7786	0.144011	14.2025	0.150014	11.5969	0.20984
0.005	12.2675	0.242518	7.90463	0.367453	9.96539	0.874791	10.5044	0.416098	13.4214	0.330246	14.0258	0.0775665	14.3638	0.104078	12.8403	0.252022
0.007	12.5687	0.208102	9.32571	0.947177	11.7354	0.405981	10.8194	0.0896778	13.5963	0.134104	14.3295	0.169006	14.5633	0.243628	13.0881	0.308673
0.009	12.8514	0.174304	10.0558	0.275604	11.1397	0.363961	11.1039	0.158614	13.8769	0.155325	14.525	0.17226	14.6545	0.162977	13.2155	0.22875
0.01	12.9178	0.373027	10.8565	0.616323	11.0798	1.17547	11.241	0.299396	13.8296	0.147203	14.4667	0.0823885	14.7386	0.236359	13.2458	0.2435
0.03	13.9272	0.31223	12.9056	0.233228	12.8941	0.258357	13.5826	0.0861157	14.4509	0.180643	15.0798	0.264374	15.4334	0.232373	14.0472	0.196559
0.05	14.3121	0.0984728	13.4678	0.223933	13.2687	0.11294	14.0011	0.153534	14.8356	0.143096	15.2658	0.191075	15.4659	0.157173	14.6215	0.156751
0.07	14.4355	0.215482	13.5626	0.308156	13.3121	0.420036	14.1049	0.268212	14.9072	0.264835	15.399	0.0361646	15.9417	0.156608	14.6037	0.299347
0.09	14.6765	0.260107	13.9656	0.171452	13.4992	0.15273	14.5651	0.196501	15.0751	0.118821	15.5992	0.205962	15.7754	0.0569765	14.8965	0.249097
0.1	14.5121	0.369156	13.9607	0.11572	13.6897	0.135752	14.5066	0.185352	15.1533	0.113192	15.6723	0.130151	15.8002	0.12167	14.8162	0.182447
0.3	15.2318	0.192001	14.6578	0.183893	14.0092	0.256738	15.0585	0.268389	15.79	0.187353	16.0055	0.189175	16.2263	0.232407	15.387	0.312715
0.5	15.7908	0.472701	14.8855	0.172413	14.3275	0.122584	15.3843	0.175082	15.8498	0.131635	16.0962	0.109777	16.4032	0.167088	15.7324	0.275481
0.7	15.6598	0.404449	14.8855	0.172413	14.4856	0.204922	15.3843	0.175082	15.9274	0.258277	16.0962	0.109777	16.4032	0.167088	15.8648	0.116539
0.9	15.6598	0.404449	14.8855	0.172413	14.4218	0.168358	15.3843	0.175082	16.0506	0.128156	16.2442	0.249167	16.4032	0.167088	15.8706	0.13429
1	15.6598	0.404449	14.8855	0.172413	14.3476	0.348907	15.3843	0.175082	16.0506	0.128156	16.2442	0.249167	16.4032	0.167088	15.8099	0.0998217
3	15.6598	0.404449	14.8855	0.172413	14.3476	0.348907	15.3843	0.175082	15.7508	0.152439	16.2442	0.249167	16.4163	0.163223	15.8099	0.0998217
5	15.6598	0.404449	14.8855	0.172413	14.3476	0.348907	15.3843	0.175082	15.7508	0.152439	16.3574	0.168158	16.4163	0.163223	15.8099	0.0998217
7	15.5888	0.11092	14.8855	0.172413	14.3476	0.348907	15.3843	0.175082	15.7508	0.152439	16.2653	0.159044	16.4163	0.163223	15.8099	0.0998217
9	15.5888	0.11092	14.8855	0.172413	14.3476	0.348907	15.3843	0.175082	15.7508	0.152439	16.2653	0.159044	16.4163	0.163223	15.8099	0.0998217
10	15.5888	0.11092	14.8855	0.172413	14.3476	0.348907	15.3843	0.175082	15.7508	0.152439	16.2653	0.159044	16.4163	0.163223	15.8099	0.0998217
30	15.5888	0.11092	14.8855	0.172413	14.3476	0.348907	15.3843	0.175082	15.7508	0.152439	16.2653	0.159044	16.4163	0.163223	15.8099	0.0998217
50	15.5921	0.0914895	14.8855	0.172413	14.3476	0.348907	15.3843	0.175082	15.7508	0.152439	16.0884	0.289237	16.4163	0.163223	15.8099	0.0998217
70	15.5921	0.0914895	14.8855	0.172413	14.3476	0.348907	15.3843	0.175082	15.8454	0.132732	16.0884	0.289237	16.4163	0.163223	15.6425	0.227713
90	15.5921	0.0914895	14.8855	0.172413	14.2669	0.10702	15.3843	0.175082	15.7641	0.123968	16.155	0.169374	16.4163	0.163223	15.6425	0.227713
100	15.5637	0.113864	14.8855	0.172413	14.2669	0.10702	15.3843	0.175082	15.7641	0.123968	16.155	0.169374	16.4163	0.163223	15.8667	0.164269
300	15.5637	0.113864	15.2662	0.137485	14.4196	0.241981	15.4371	0.374975	15.7861	0.180897	15.9654	0.175965	16.4352	0.291145	15.8036	0.33143
500	15.6088	0.148756	14.9576	0.160974	14.4446	0.279024	15.3484	0.324397	15.7861	0.180897	16.1511	0.109222	16.3625	0.0737197	15.7475	0.2798
700	15.6637	0.30902	14.9207	0.183188	14.4446	0.279024	15.421	0.188041	15.8899	0.235568	16.0737	0.0487607	16.2752	0.214854	15.7919	0.22789
900	15.4703	0.124701	15.0049	0.307949	14.3827	0.30026	15.3779	0.40802	15.9375	0.346824	16.0737	0.0487607	16.2752	0.214854	15.7527	0.441946
1000	15.3458	0.260226	15.0721	0.171133	14.3909	0.279046	15.3779	0.40802	15.9838	0.245439	16.0737	0.0487607	16.2752	0.214854	15.7978	0.482674
H2O in 5A	Isotherms
Sim.	298 K
	1960		1967		1987a		1987b		1987c		1993a		1993b		1995
P [kPa]	Loading [mol/kg]	error [mol/kg]	Loading [mol/kg]	error [mol/kg]	Loading [mol/kg]	error [mol/kg]	Loading [mol/kg]	error [mol/kg]	Loading [mol/kg]	error [mol/kg]	Loading [mol/kg]	error [mol/kg]	Loading [mol/kg]	error [mol/kg]	Loading [mol/kg]	error [mol/kg]
1e-07	1.6271	0.0400778	0.6185	0.00694667	0.673984	0.0273491	0.997635	0.034713	2.20528	0.0288699	2.86227	0.0575489	3.70577	0.0672007	1.52958	0.0281047
1e-06	2.19898	0.0282138	1.14506	0.028898	1.22055	0.0269923	1.87818	0.0300119	3.0064	0.0353465	4.05148	0.0600493	5.07849	0.0455833	2.33052	0.0245658
1e-05	2.85281	0.0383157	1.78518	0.0739233	2.30111	0.127988	2.93641	0.0396336	3.99998	0.0507018	5.32246	0.108423	6.35131	0.0814681	3.14673	0.0476026
0.0001	3.98438	0.120561	2.67923	0.109807	3.88244	0.0737842	3.95082	0.0798773	5.23913	0.104708	6.72589	0.147679	7.71525	0.149257	4.18498	0.0845713
0.001	5.64204	0.113639	4.16425	0.0725871	4.89418	0.0474314	5.27193	0.0637241	6.64085	0.177598	8.72442	0.396042	9.97025	0.371081	5.55601	0.108301
0.003	6.56668	0.1173	4.8607	0.0747303	5.46419	0.110547	5.96818	0.157579	7.81974	0.167253	10.2815	0.380837	11.9085	0.484634	6.36075	0.145353
0.005	7.20553	0.204131	5.24251	0.168422	5.82087	0.231829	6.44737	0.131331	8.58019	0.182673	11.1292	0.144895	12.5875	0.48353	6.84996	0.171435
0.007	7.67481	0.261154	5.4655	0.158235	6.06845	0.197312	6.8051	0.165971	8.95026	0.19264	11.8662	0.327016	13.1386	0.18986	7.31407	0.134204
0.009	8.17541	0.39713	5.72007	0.0630747	6.2401	0.216425	7.12568	0.229917	9.32368	0.564006	12.2527	0.41481	13.3696	0.201582	7.81381	0.32423
0.01	8.17048	0.337274	5.77222	0.111138	6.36358	0.244561	7.28839	0.13189	9.68291	0.259435	12.4586	0.395378	13.3239	0.210129	8.07145	0.214418
0.03	10.9078	0.393863	6.98373	0.232136	7.93664	0.231942	9.38363	0.0403851	12.0043	0.833214	13.838	0.23659	14.0545	0.157538	11.0825	0.724315
0.05	12.0763	0.191724	8.09259	0.237698	9.50984	0.448845	10.3718	0.182944	13.1323	0.138952	14.1151	0.194333	14.3395	0.185928	12.2407	0.332592
0.07	12.6195	0.347082	9.26506	1.01553	11.172	0.458123	10.7641	0.226317	13.5192	0.319562	14.2968	0.195004	14.5381	0.230679	12.8011	0.309254
0.09	12.8562	0.23389	10.6881	0.556061	11.9352	0.269779	11.1873	0.152965	13.8047	0.276416	14.464	0.161688	14.6094	0.152685	13.1058	0.130852
0.1	12.9384	0.344477	10.6638	0.38816	12.0615	0.11235	11.2731	0.166052	13.7934	0.215253	14.3535	0.184661	14.7572	0.243285	13.2046	0.221351
0.3	13.9528	0.206757	12.9628	0.191128	12.845	0.1465	13.486	0.318228	14.4703	0.0827809	14.9795	0.190494	15.3002	0.133433	14.1104	0.310809
0.5	14.3979	0.281094	13.5814	0.139948	13.1405	0.31994	14.0043	0.276519	14.7586	0.145189	15.3792	0.107692	15.6508	0.197098	14.485	0.236816
0.7	14.5065	0.179374	13.8588	0.115769	13.3095	0.14094	14.2564	0.239826	14.9759	0.184497	15.4345	0.12682	15.7481	0.174946	14.6825	0.213264
0.9	14.6383	0.191154	14.0536	0.207709	13.6197	0.152642	14.457	0.110509	15.1556	0.130146	15.6534	0.230584	15.8313	0.0672701	14.8584	0.199518
1	14.8139	0.343403	14.1558	0.140804	13.6814	0.197998	14.4769	0.13046	15.1741	0.129797	15.6017	0.0493821	15.9789	0.0734444	15.0153	0.109673
3	15.514	0.351277	14.8665	0.139872	14.2643	0.343214	15.1112	0.196355	15.6448	0.193851	16.0353	0.172826	16.3457	0.206888	15.455	0.133028
5	15.514	0.351277	14.8665	0.139872	14.2643	0.343214	15.1112	0.196355	15.6448	0.193851	16.0405	0.212881	16.3457	0.206888	15.455	0.133028
7	15.514	0.351277	14.8665	0.139872	14.2827	0.291842	15.1112	0.196355	15.6083	0.1972	15.8299	0.165208	16.3457	0.206888	15.455	0.133028
9	15.514	0.351277	14.8665	0.139872	14.2827	0.291842	15.1112	0.196355	15.6083	0.1972	16.053	0.129357	16.3457	0.206888	15.455	0.133028
10	15.4249	0.108597	14.8665	0.139872	14.2827	0.291842	15.1112	0.196355	15.6083	0.1972	15.9736	0.28347	16.3457	0.206888	15.4293	0.166623
30	15.514	0.351277	14.7301	0.0920714	14.3227	0.163319	15.1112	0.196355	15.6083	0.1972	15.9736	0.28347	16.2293	0.242059	15.4293	0.166623
50	15.514	0.351277	14.7301	0.0920714	14.2392	0.203266	15.1112	0.196355	15.6083	0.1972	15.9736	0.28347	16.2293	0.242059	15.4293	0.166623
70	15.514	0.351277	14.7301	0.0920714	14.2392	0.203266	15.1112	0.196355	15.6533	0.0988558	16.2146	0.130823	16.1952	0.220233	15.4293	0.166623
90	15.4249	0.108597	14.7301	0.0920714	14.2778	0.129051	15.1112	0.196355	15.6533	0.0988558	15.8773	0.115361	16.1509	0.143783	15.4962	0.184979
100	15.514	0.351277	14.7301	0.0920714	14.3227	0.163319	15.1112	0.196355	15.7947	0.244636	16.0234	0.154073	16.1952	0.220233	15.5685	0.146256
300	15.5346	0.353041	14.6784	0.424977	14.3976	0.0864198	15.1726	0.151267	15.8157	0.194532	16.0566	0.208411	16.383	0.177168	15.5685	0.146256
500	15.3836	0.0875869	14.8386	0.233054	14.3051	0.18596	15.0852	0.183512	15.751	0.112548	16.0566	0.208411	16.383	0.177168	15.5455	0.287731
700	15.3834	0.367769	14.7769	0.106159	14.2815	0.193913	15.1532	0.0856746	15.5966	0.239092	16.0566	0.208411	16.2801	0.231095	15.5455	0.287731
900	15.4767	0.311605	14.9121	0.216692	14.236	0.188771	15.113	0.248689	15.6151	0.124986	15.9663	0.223074	16.2643	0.134264	15.5197	0.179215
1000	15.3191	0.200362	14.9003	0.227334	14.2997	0.139178	15.113	0.248689	15.6151	0.124986	15.9663	0.223074	16.2643	0.134264	15.5197	0.179215
H2O in 5A	Isotherms
Sim.	323 K
	1960		1967		1987a		1987b		1987c		1993a		1993b		1995
P [kPa]	Loading [mol/kg]	error [mol/kg]	Loading [mol/kg]	error [mol/kg]	Loading [mol/kg]	error [mol/kg]	Loading [mol/kg]	error [mol/kg]	Loading [mol/kg]	error [mol/kg]	Loading [mol/kg]	error [mol/kg]	Loading [mol/kg]	error [mol/kg]	Loading [mol/kg]	error [mol/kg]
1e-07	0.826126	0.0125058	0.187178	0.0149231	0.236217	0.0169312	0.33734	0.0121308	1.09813	0.0227553	1.90663	0.0156525	2.45293	0.047909	0.608621	0.0266817
1e-06	1.49617	0.0308857	0.542931	0.015234	0.606615	0.00711041	0.874575	0.0117777	1.9781	0.0293406	2.67789	0.0130772	3.37879	0.0667357	1.36578	0.0330976
1e-05	2.08542	0.0358906	1.07334	0.0351109	1.1552	0.0356001	1.71526	0.0406214	2.85024	0.0307458	3.81229	0.0672625	4.75711	0.045254	2.21605	0.0429509
0.0001	2.77531	0.0160782	1.71574	0.0419437	2.11613	0.0268213	2.86128	0.0563588	3.83113	0.0606676	5.20112	0.0497972	6.22671	0.0806318	3.08048	0.0437385
0.001	3.83134	0.0916456	2.6511	0.0432681	3.82118	0.0462761	3.97614	0.0728479	5.17171	0.0611207	6.66122	0.0926782	7.6744	0.0577158	4.20304	0.0860283
0.003	4.70968	0.136432	3.42153	0.143797	4.29558	0.0445201	4.6221	0.0814087	5.91801	0.0998853	7.54723	0.141687	8.60854	0.115221	4.85306	0.068452
0.005	5.13652	0.12476	3.82131	0.057565	4.52405	0.0659092	4.94095	0.0878635	6.28924	0.0659351	8.08185	0.0649563	9.14162	0.0777368	5.1564	0.0847598
0.007	5.42634	0.0688155	4.04685	0.0212278	4.69857	0.0901044	5.11849	0.0590774	6.50162	0.135847	8.41658	0.0726768	9.66763	0.0930709	5.3743	0.090141
0.009	5.62737	0.0969932	4.17755	0.047153	4.82073	0.0608441	5.29766	0.0447131	6.78995	0.125257	8.76995	0.110465	9.81025	0.258222	5.51114	0.109433
0.01	5.76917	0.13301	4.25242	0.0433574	4.88258	0.0944032	5.34431	0.0594067	6.78049	0.0516037	8.87365	0.0687081	10.0805	0.131123	5.60375	0.0616496
0.03	6.76509	0.0906467	5.01073	0.090955	5.59575	0.181851	6.20869	0.150134	8.07585	0.217818	10.4636	0.226818	11.9901	0.109466	6.63848	0.139105
0.05	7.523	0.0453039	5.45075	0.132602	6.02394	0.22994	6.83506	0.12309	8.91926	0.228633	11.4407	0.11851	12.6143	0.134836	7.28867	0.16491
0.07	8.1763	0.174618	5.69472	0.0507705	6.2518	0.145547	7.25292	0.245821	9.48632	0.186467	11.9904	0.397161	13.098	0.182725	7.94202	0.246287
0.09	8.74185	0.131416	5.98787	0.177588	6.53457	0.150539	7.63363	0.102207	9.94984	0.104264	12.4794	0.202956	13.2095	0.202312	8.58527	0.170044
0.1	9.01313	0.146621	6.05799	0.139729	6.72396	0.245514	7.86694	0.225029	10.1188	0.184603	12.7251	0.22383	13.3013	0.142833	8.88239	0.166294
0.3	11.8082	0.225879	8.13928	0.227077	9.35703	0.332781	10.0874	0.225866	12.827	0.361723	13.7087	0.0561128	14.1148	0.0890141	11.8201	0.0894449
0.5	12.4578	0.103615	9.9614	0.377765	11.3689	0.0825624	10.857	0.164662	13.3434	0.219738	14.1484	0.145643	14.4678	0.0712322	12.7725	0.130278
0.7	12.877	0.112499	11.2269	0.099283	11.85	0.261643	11.5358	0.326736	13.7126	0.234101	14.3563	0.247651	14.727	0.117656	13.1752	0.30911
0.9	13.1922	0.200156	11.7764	0.443137	12.2393	0.0871122	12.2999	0.565483	13.8283	0.109692	14.5767	0.0901577	14.8861	0.133385	13.306	0.119128
1	13.2334	0.168046	12.1016	0.0689204	12.3689	0.0587341	12.7448	0.123551	13.9739	0.150104	14.6386	0.197263	14.8635	0.15974	13.3325	0.122212
3	14.2531	0.0789363	13.5852	0.079714	13.2694	0.257771	13.85	0.0879965	14.698	0.0863855	15.2441	0.173296	15.534	0.195927	14.408	0.115097
5	14.6315	0.204068	13.9544	0.157636	13.5718	0.162234	14.3524	0.185864	15.1159	0.39739	15.3707	0.200707	15.8046	0.222865	14.8827	0.100297
7	14.8826	0.260341	14.3601	0.131961	13.8052	0.295787	14.4864	0.253428	15.1952	0.082095	15.6759	0.221072	15.9017	0.211551	14.9198	0.130948
9	14.959	0.201223	14.3413	0.191239	13.9292	0.19784	14.698	0.275197	15.312	0.195767	15.783	0.242016	15.9214	0.201359	15.1966	0.174338
10	15.0512	0.131719	14.6074	0.315868	13.9654	0.0736821	14.7389	0.19342	15.3644	0.242582	15.7411	0.13405	15.9987	0.181662	15.2049	0.145525
30	15.2055	0.323636	14.5408	0.116801	14.0088	0.036784	14.7887	0.180241	15.5339	0.0488018	15.7589	0.108851	15.9866	0.1888	15.2855	0.176986
50	15.2055	0.323636	14.5408	0.116801	14.0088	0.036784	14.892	0.0968748	15.3739	0.187417	15.7589	0.108851	15.9866	0.1888	15.2855	0.176986
70	15.2055	0.323636	14.6155	0.0974482	14.0088	0.036784	14.783	0.0824919	15.4121	0.0802677	15.7589	0.108851	15.9984	0.214288	15.2331	0.063878
90	15.2055	0.323636	14.6155	0.0919087	14.0682	0.160735	14.783	0.0824919	15.3389	0.146351	15.7589	0.108851	15.9984	0.214288	15.2329	0.0597959
100	15.2055	0.323636	14.5944	0.164564	14.0682	0.160735	14.8343	0.186575	15.383	0.162845	15.7589	0.108851	15.9984	0.214288	15.3758	0.179674
300	15.2129	0.191328	14.6396	0.143154	14.1104	0.144581	14.7943	0.184188	15.347	0.197362	15.8823	0.205324	15.9839	0.175147	15.3708	0.18542
500	15.1355	0.193797	14.6481	0.082731	14.1236	0.105526	14.8367	0.198094	15.4217	0.211575	15.8966	0.302084	15.9839	0.175147	15.273	0.109277
700	15.1935	0.0589373	14.5662	0.117771	14.1152	0.21147	14.8906	0.12785	15.3564	0.105146	15.8135	0.137151	16.0004	0.202212	15.2625	0.243197
900	15.2379	0.176112	14.5363	0.0644811	13.985	0.0952846	14.8886	0.150791	15.4071	0.185114	15.8149	0.0605737	16.0004	0.202212	15.2474	0.17108
1000	15.2254	0.257248	14.5315	0.0622039	14.0404	0.201696	14.901	0.188102	15.3333	0.122064	15.8149	0.0605737	16.0263	0.12362	15.3292	0.204472
H2O in 5A	Isotherms
Sim.	348 K
	1960		1967		1987a		1987b		1987c		1993a		1993b		1995
P [kPa]	Loading [mol/kg]	error [mol/kg]	Loading [mol/kg]	error [mol/kg]	Loading [mol/kg]	error [mol/kg]	Loading [mol/kg]	error [mol/kg]	Loading [mol/kg]	error [mol/kg]	Loading [mol/kg]	error [mol/kg]	Loading [mol/kg]	error [mol/kg]	Loading [mol/kg]	error [mol/kg]
1e-07	0.267524	0.0128283	0.0322437	0.00284791	0.038084	0.0033458	0.0565349	0.00700145	0.361821	0.0149875	0.960555	0.0342089	1.58567	0.0175554	0.126918	0.00905275
1e-06	0.753059	0.0127843	0.178585	0.0148357	0.214082	0.0235936	0.305166	0.0130966	1.00187	0.0272377	1.80547	0.0320414	2.37362	0.0367301	0.574842	0.0148554
1e-05	1.45081	0.0182196	0.540834	0.0164077	0.596253	0.0264844	0.862838	0.0168293	1.93599	0.0184453	2.6301	0.0571019	3.29446	0.0508427	1.35792	0.0259923
0.0001	2.08445	0.0151884	1.12194	0.0256447	1.19694	0.0119639	1.75763	0.0206674	2.8766	0.0271926	3.81075	0.0280827	4.72184	0.0595422	2.20574	0.0390065
0.001	2.82962	0.0324205	1.80633	0.0357805	2.26143	0.063516	2.95064	0.0270265	3.96178	0.0295343	5.23053	0.0581305	6.20136	0.0923532	3.15951	0.0244979
0.003	3.42693	0.0384959	2.2333	0.0614605	3.11124	0.0589297	3.4601	0.0460847	4.60319	0.0552527	5.96616	0.0473519	6.94214	0.0761049	3.69808	0.0581134
0.005	3.66601	0.125415	2.47729	0.0891745	3.50377	0.147323	3.73956	0.05088	4.94295	0.0452143	6.33121	0.0724643	7.31493	0.0995628	4.01019	0.0175546
0.007	3.8001	0.0777303	2.63156	0.081247	3.68934	0.0709132	3.94503	0.0425968	5.1682	0.0291317	6.55585	0.113705	7.57209	0.112479	4.19347	0.0229762
0.009	4.0933	0.107691	2.81968	0.130549	3.84022	0.0578832	4.07471	0.0395027	5.31139	0.0334675	6.76349	0.119224	7.82541	0.0477259	4.33094	0.0381896
0.01	4.01679	0.0626838	2.85924	0.0723373	3.8868	0.0717949	4.14243	0.0463489	5.40205	0.0991101	6.86613	0.0615421	7.85566	0.0953407	4.41458	0.0506422
0.03	5.09061	0.0834528	3.7218	0.0555099	4.44485	0.0376341	4.85435	0.0216114	6.24381	0.0664685	7.96732	0.109067	8.98545	0.0846594	5.13388	0.0396001
0.05	5.51668	0.047069	4.12044	0.0455376	4.75856	0.0698662	5.20039	0.034005	6.63928	0.0695964	8.53786	0.0436015	9.68719	0.217067	5.52878	0.0252178
0.07	5.88082	0.0329017	4.35429	0.0644794	4.92571	0.0412173	5.45155	0.0406593	6.98656	0.0523371	8.9014	0.059494	10.1562	0.0616401	5.80292	0.10517
0.09	6.09702	0.10086	4.52746	0.0255267	5.07724	0.0306449	5.68651	0.070021	7.20343	0.0492816	9.30308	0.156765	10.6139	0.150384	6.00285	0.128492
0.1	6.1754	0.0859663	4.57576	0.0411168	5.1773	0.0251202	5.77213	0.0783789	7.35537	0.113525	9.49689	0.176519	10.753	0.324317	6.08501	0.0743604
0.3	7.7789	0.167209	5.53541	0.0808308	6.03694	0.0833207	6.98843	0.200056	8.96302	0.134583	11.3229	0.222297	12.435	0.16234	7.5441	0.108011
0.5	8.81276	0.173427	6.07486	0.109615	6.69755	0.0703522	7.84851	0.0972556	9.99025	0.252543	12.3392	0.0972907	13.0719	0.137085	8.82018	0.136286
0.7	9.69355	0.122869	6.5514	0.035403	7.21005	0.112443	8.5721	0.139281	10.6272	0.140987	12.745	0.104199	13.3076	0.237749	9.78966	0.261744
0.9	10.3345	0.208641	7.02997	0.124017	7.72596	0.249269	9.03443	0.229048	11.2608	0.256287	13.11	0.10452	13.57	0.0493907	10.4539	0.180779
1	10.5482	0.204473	7.28416	0.307141	7.97663	0.250918	9.27331	0.135147	11.4471	0.1454	13.1817	0.145818	13.6444	0.138174	10.683	0.156324
3	12.6604	0.143765	10.8202	0.288687	11.4666	0.159534	11.3245	0.278644	13.3411	0.168608	14.1445	0.100663	14.5275	0.102142	12.776	0.11599
5	13.2391	0.133382	12.0464	0.113689	12.2357	0.0970938	12.6042	0.1695	13.7734	0.175697	14.4958	0.136531	14.9	0.10205	13.3883	0.192292
7	13.5215	0.146094	12.5829	0.154368	12.6848	0.167393	13.096	0.0473037	14.046	0.112252	14.705	0.146493	15.0244	0.152254	13.6852	0.0601735
9	13.7648	0.150206	12.9574	0.14469	12.8578	0.109623	13.3118	0.0931736	14.2722	0.0703862	14.8914	0.0781598	15.1918	0.173629	13.8961	0.173709
10	13.9082	0.170815	13.0304	0.093616	13.0213	0.165507	13.4109	0.129829	14.2651	0.0608355	14.914	0.0677709	15.2274	0.159267	13.9885	0.0824334
30	14.7729	0.0512531	14.2314	0.0946979	13.7618	0.0900958	14.4099	0.0966881	14.965	0.104319	15.4707	0.0807398	15.7166	0.0741496	14.8061	0.102089
50	14.9516	0.108804	14.3255	0.183155	13.9252	0.0987545	14.562	0.164003	15.088	0.180603	15.6038	0.150166	15.8418	0.152397	14.8757	0.0323288
70	14.9369	0.148639	14.2746	0.178256	13.9252	0.0987545	14.562	0.164003	15.1922	0.204086	15.5865	0.14343	15.8418	0.152397	14.8757	0.0323288
90	14.9369	0.148639	14.3407	0.111501	13.9302	0.113996	14.5454	0.125422	15.1067	0.105683	15.5865	0.14343	15.7536	0.083837	14.9258	0.127545
100	14.9638	0.139255	14.3841	0.143153	13.8418	0.0789973	14.5454	0.125422	15.1081	0.0561506	15.5865	0.14343	15.8217	0.0841949	14.9128	0.0965633
300	14.853	0.0603113	14.3826	0.106797	13.9027	0.172546	14.5452	0.188591	15.1331	0.175782	15.5601	0.114233	15.7822	0.109546	14.8927	0.170516
500	14.8838	0.230094	14.3202	0.0720529	13.9147	0.233839	14.5339	0.209951	15.0948	0.0667914	15.5561	0.153984	15.7822	0.109546	14.9257	0.08285
700	14.8923	0.124826	14.3817	0.164098	13.9272	0.118269	14.579	0.151371	15.1755	0.257257	15.5485	0.13461	15.7897	0.126019	14.9109	0.26698
900	14.8836	0.0347177	14.2994	0.0927292	13.8823	0.192356	14.5209	0.186235	15.0967	0.145385	15.5779	0.181276	15.79	0.166319	14.9273	0.153081
1000	14.8936	0.121046	14.3034	0.166528	13.9021	0.160725	14.5254	0.108693	15.1393	0.151504	15.5775	0.141249	15.79	0.166319	14.9354	0.191823
H2O in 5A	Isotherms
Sim.	373 K
	1960		1967		1987a		1987b		1987c		1993a		1993b		1995
P [kPa]	Loading [mol/kg]	error [mol/kg]	Loading [mol/kg]	error [mol/kg]	Loading [mol/kg]	error [mol/kg]	Loading [mol/kg]	error [mol/kg]	Loading [mol/kg]	error [mol/kg]	Loading [mol/kg]	error [mol/kg]	Loading [mol/kg]	error [mol/kg]	Loading [mol/kg]	error [mol/kg]
1e-07	0.0600392	0.00250653	0.00429078	0.000489897	0.00502261	0.00044575	0.00765371	0.00130987	0.0673591	0.00405696	0.320581	0.022888	0.612715	0.0174463	0.0168133	0.00100159
1e-06	0.299262	0.0145777	0.0389503	0.00192155	0.0418144	0.00506722	0.0649748	0.00573738	0.369961	0.0163414	0.932065	0.0394488	1.54607	0.0303841	0.135241	0.00900324
1e-05	0.811254	0.0411733	0.206292	0.00605281	0.239958	0.0116635	0.347891	0.0123995	1.04432	0.0273987	1.8185	0.0230922	2.38993	0.0272141	0.624644	0.0144288
0.0001	1.52312	0.0245196	0.616911	0.0184726	0.684189	0.00573626	0.973176	0.0169993	2.03281	0.0367504	2.71168	0.0473313	3.41444	0.0144654	1.44873	0.0508288
0.001	2.20257	0.0113773	1.24297	0.0132877	1.36005	0.0439605	1.93434	0.0372753	3.01491	0.0264137	4.0046	0.0433696	4.90344	0.0247101	2.35401	0.0057959
0.003	2.58624	0.0241851	1.5839	0.0227144	1.82966	0.0543789	2.57953	0.0452808	3.56793	0.0346575	4.72928	0.0529598	5.65308	0.0575574	2.82443	0.0158101
0.005	2.77284	0.0281717	1.76437	0.0105251	2.13905	0.15052	2.83922	0.0600313	3.83873	0.0127454	5.0855	0.0141902	6.02511	0.0679899	3.07407	0.04194
0.007	2.90013	0.0202807	1.87018	0.0113966	2.38718	0.0550353	3.01874	0.0119457	4.0458	0.0512582	5.25962	0.0754508	6.25692	0.0444506	3.2463	0.0203366
0.009	3.02054	0.01932	1.97051	0.0210237	2.56984	0.0671565	3.14284	0.0371414	4.18989	0.0488983	5.48037	0.0359274	6.4458	0.0566933	3.36084	0.0268853
0.01	3.06868	0.0232334	2.01193	0.0215965	2.65906	0.0630763	3.21229	0.0237308	4.28117	0.0506344	5.5555	0.0545093	6.53569	0.0823719	3.41325	0.0384983
0.03	3.64959	0.0573398	2.53566	0.0246246	3.49929	0.07362	3.80253	0.0322836	5.0031	0.0299658	6.36276	0.0744689	7.36465	0.0488939	4.04774	0.0694666
0.05	4.02195	0.0358322	2.84224	0.0539481	3.82073	0.0530036	4.12355	0.0279477	5.33711	0.0549823	6.78655	0.104003	7.7598	0.0736325	4.39274	0.0857775
0.07	4.26613	0.074673	3.12291	0.069304	4.02373	0.0495848	4.33507	0.0442972	5.61039	0.0473927	7.09199	0.0602976	8.1065	0.0812685	4.61344	0.0741895
0.09	4.48031	0.0261773	3.31158	0.0547312	4.12183	0.0564819	4.50231	0.0537316	5.80052	0.0860816	7.34097	0.106645	8.39745	0.100852	4.77398	0.0740625
0.1	4.57064	0.0716949	3.37039	0.0650612	4.22176	0.0481262	4.57561	0.0763809	5.88996	0.0815736	7.4326	0.0342126	8.52886	0.0573088	4.87438	0.0574699
0.3	5.65184	0.0476122	4.25569	0.0610151	4.86562	0.0437128	5.41157	0.0263114	6.89082	0.095318	8.79238	0.0569519	9.93701	0.143336	5.74813	0.0723031
0.5	6.20302	0.0970984	4.67361	0.0326615	5.18924	0.0309742	5.91662	0.113288	7.47389	0.0987966	9.56495	0.132396	10.7295	0.164869	6.28612	0.0966364
0.7	6.66839	0.0521831	4.96604	0.0871674	5.46338	0.0580482	6.24988	0.0616448	7.95803	0.100035	10.1242	0.137635	11.3338	0.175987	6.71573	0.070863
0.9	7.05346	0.105589	5.17809	0.0460146	5.7141	0.117253	6.58707	0.121566	8.40086	0.0682519	10.5244	0.0816167	11.7605	0.0542408	7.1149	0.0864977
1	7.26878	0.0777303	5.31668	0.064352	5.81498	0.0582076	6.73068	0.0802875	8.58189	0.0761212	10.8028	0.121084	11.8746	0.143776	7.30582	0.0573912
3	9.79143	0.114538	6.85035	0.0285017	7.42763	0.203706	8.66924	0.136533	11.9794	0.0733166	12.5715	0.0930375	13.2535	0.0888014	9.89552	0.15535
5	11.1176	0.125723	8.02315	0.128576	8.73843	0.172897	9.69746	0.0962355	12.6037	0.101215	13.1529	0.136747	13.7542	0.0971252	11.1026	0.136378
7	11.7461	0.0320682	9.25205	0.221925	9.82706	0.230432	10.356	0.0712059	12.8847	0.113437	13.5053	0.0762958	13.9828	0.096255	11.8558	0.107699
9	12.159	0.111811	10.1238	0.135524	10.6824	0.169954	10.875	0.200431	13.0069	0.115355	13.7349	0.0689961	14.17	0.10622	12.2256	0.117888
10	12.3112	0.153409	10.341	0.110855	10.9466	0.10584	10.9997	0.13298	13.9957	0.057966	13.837	0.0825144	14.2711	0.089292	12.3467	0.0616465
30	13.5473	0.0533948	12.6987	0.114021	12.636	0.0723437	13.1051	0.153252	14.4313	0.137424	14.6389	0.0425725	14.9811	0.0624803	13.695	0.108401
50	14.0135	0.0825432	13.4018	0.107022	13.1471	0.144147	13.5878	0.0966809	14.6234	0.109019	15.0035	0.103471	15.2567	0.0643212	14.1053	0.130861
70	14.3037	0.157534	13.7138	0.132589	13.3145	0.135502	13.8707	0.139562	14.7119	0.0956647	15.1455	0.234482	15.4943	0.0390526	14.4075	0.128401
90	14.4824	0.144398	13.9839	0.102936	13.6185	0.0629676	14.1323	0.128746	14.8266	0.126727	15.3036	0.0719585	15.5443	0.104985	14.5762	0.113572
100	14.6007	0.122834	14.058	0.0622704	13.664	0.132149	14.2028	0.0631862	14.8553	0.172404	15.32	0.202496	15.6101	0.0678903	14.6343	0.145841
300	14.6361	0.191468	13.9996	0.11704	13.5928	0.0993499	14.2094	0.15995	14.8027	0.107163	15.2926	0.157148	15.5889	0.0863644	14.6228	0.111579
500	14.5554	0.113624	14.0759	0.0932711	13.5918	0.107022	14.1905	0.0713189	14.8585	0.05997	15.2693	0.177967	15.6138	0.108669	14.6406	0.0691764
700	14.6323	0.142763	14.0777	0.107092	13.6861	0.0881982	14.1984	0.0470919	14.8784	0.117869	15.3194	0.140938	15.5733	0.136979	14.6739	0.116774
900	14.5921	0.239742	14.0765	0.0666318	13.6966	0.0986321	14.2132	0.132104	14.7963	0.117712	15.3621	0.100943	15.5782	0.192846	14.5959	0.205364
1000	14.5924	0.126968	14.1006	0.0654051	13.6327	0.117667	14.2146	0.196362	15.2928	0.114698	15.6023	0.201592	14.6473	0.183814
H2O in 5A	Isotherms
Wang
273 K			298 K			323 K			348 K			373 K
P [kPa]	Loading [mol/kg]		P [kPa]	Loading [mol/kg]		P [kPa]	Loading [mol/kg]		P [kPa]	Loading [mol/kg]		P [kPa]	Loading [mol/kg]
0.295521	13.9094		1.54993	13.9963		1.22041	10.7757		1.67847	9.69349		1.28017	7.37066
0.171907	12.4348		0.832559	12.5906		0.426342	9.69349		0.732912	8.55857		0.756646	6.1915
0.0488181	10.9108		0.268575	10.9789		0.166515	8.55857		0.369381	7.46302		0.4617	5.07306
			0.104897	9.87625		0.0762699	7.4167		0.211475	6.23017		0.115421	3.20021
			0.0360656	8.77439		0.0458036	6.26908		0.119158	5.10474		0.0480464	2.62211
			0.0145422	7.50963		0.0266444	5.10474		0.0238321	3.20021

## Sheet: Figure 4
H2O in NaX	Isotherms
Sim.
298 K				323 K				373 K
P [kPa]	Loading [mol/kg]	error [mol/kg]		P [kPa]	Loading [mol/kg]	error [mol/kg]		P [kPa]	Loading [mol/kg]	error [mol/kg]
1e-07	2.28317	0.0230251		1e-07	1.56947	0.0273133		1e-07	0.0734191	0.0356447
1e-06	2.95511	0.0503517		1e-06	2.1053	0.0355112		1e-06	0.440559	0.0534991
1e-05	3.63818	0.0762219		1e-05	2.7586	0.122372		1e-05	1.4123	0.0348
0.0001	4.21448	0.0608142		0.0001	3.58918	0.0885159		0.0001	2.0799	0.0134296
0.001	5.52756	0.0602474		0.001	4.28919	0.0505163		0.001	2.91204	0.094178
0.003	6.72245	0.268623		0.003	4.73232	0.0707433		0.003	3.33886	0.0430467
0.005	7.7379	0.313873		0.005	5.05254	0.0823041		0.005	3.54377	0.0653099
0.007	8.63823	0.408411		0.007	5.33388	0.10503		0.007	3.68406	0.0591741
0.009	9.80446	0.927538		0.009	5.54844	0.0831921		0.009	3.77281	0.0264175
0.01	9.95202	0.549685		0.01	5.6381	0.201836		0.01	3.79213	0.0452686
0.03	13.3292	0.313522		0.03	7.11561	0.221717		0.03	4.19803	0.0703557
0.05	13.9983	0.12168		0.05	8.39606	0.364234		0.05	4.46186	0.0556395
0.07	14.4244	0.230399		0.07	9.88784	0.432477		0.07	4.65261	0.038322
0.09	14.886	0.203195		0.09	10.8315	0.567168		0.09	4.7883	0.0662317
0.1	14.9199	0.0656206		0.1	11.0762	0.308364		0.1	4.90355	0.0356438
0.3	16.1035	0.0860542		0.3	13.7015	0.074277		0.3	5.84398	0.071065
0.5	16.432	0.0789752		0.5	14.435	0.105455		0.5	6.62077	0.135603
0.7	16.7293	0.14051		0.7	14.8786	0.181906		0.7	7.5509	0.094033
0.9	16.8248	0.38276		0.9	15.2057	0.201002		0.9	8.0013	0.0622661
1	17.0181	0.245658		1	15.3933	0.158179		1	8.44335	0.170044
3	17.7999	0.244052		3	16.4617	0.0674782		3	11.8458	0.21324
5	17.7999	0.244052		5	16.8316	0.192882		5	13.2192	0.192195
7	17.7999	0.244052		7	17.134	0.134548		7	13.8724	0.0864233
9	17.7999	0.244052		9	17.181	0.11422		9	14.1761	0.0955249
10	17.7999	0.244052		10	17.4215	0.28083		10	14.4422	0.118639
30	17.7999	0.244052		30	17.4968	0.204104		30	15.7203	0.119034
50	17.7999	0.244052		50	17.4968	0.204104		50	16.3187	0.0590729
70	17.7999	0.244052		70	17.4968	0.204104		70	16.5906	0.123576
90	17.8127	0.215332		90	17.4968	0.204104		90	16.842	0.0555317
100	17.8127	0.215332		100	17.4968	0.204104		100	16.8486	0.171256
300	17.9248	0.332662		300	17.5215	0.164882		300	16.9134	0.212802
500	17.8033	0.23321		500	17.5181	0.149266		500	16.8349	0.122093
700	17.7904	0.206216		700	17.4103	0.0731077		700	16.889	0.104709
900	17.6983	0.24406		900	17.4499	0.189932		900	16.8629	0.108339
1000	17.7068	0.261873		1000	17.4769	0.164095		1000	16.8935	0.106277
H2O in NaX	Isotherms
298 K
Ahn			Chen	Commercial		Chen	Lab.		Gopal			Mette			Ryu			Semprini			Son			Wang			Wynnyk
P [kPa]	Loading [mol/kg]		P [kPa]	Loading [mol/kg]		P [kPa]	Loading [mol/kg]		P [kPa]	Loading [mol/kg]		P [kPa]	Loading [mol/kg]		P [kPa]	Loading [mol/kg]		P [kPa]	Loading [mol/kg]		P [kPa]	Loading [mol/kg]		P [kPa]	Loading [mol/kg]		P [kPa]	Loading [mol/kg]
2.87228	16.7524		0.0530768	13.4376		2.711	18.2853		1.61027	18.011		0.0290916	13.5803		0.48222	10.0541		0.00564558	9.75683		0.0064	8.6		0.000988409	5.06369		0.05	11.3412
2.68341	14.7267		0.436863	16.1591		1.99242	18.1152		1.31261	17.5631		0.0490706	14.153		0.703963	11.181		0.0111644	11.0041		0.0128	10.5		0.0050265	8.14218		0.07	12.3859
2.36165	14.2122		0.947217	17.3498		1.46165	17.8176		0.855469	17.0573		0.1	14.9302		1.02111	11.8762		0.0293069	13.5663		0.0192	11		0.00994188	9.41427		0.09	12.7794
1.96709	13.1511		1.24526	17.5624		0.808401	17.4774		0.68815	16.5471		0.199304	15.6665		1.71899	13.0505		0.0511009	14.0525		0.0256	11.3		0.0203639	10.3043		0.1	12.8309
1.70404	12.4437		1.95976	17.69		0.526685	16.6694		0.396789	15.3753		0.300788	16.1573		1.99654	13.531		0.101055	14.8503		0.0319	11.5		0.0488211	11.2195		0.13	13.0493
1.01649	11.5756		2.45378	17.7751		0.232721	15.8189		0.148981	14.2631		0.496195	16.6891		2.36115	14.6021		0.208404	15.6828		0.0639	12.1		0.1	11.8803		0.17	13.2418
0.694829	10.9325					0.0285798	11.3964		0.0451801	12.4551		0.988938	17.4254		2.7022	15.0817		0.31375	16.203		0.128	12.8		0.295724	13.0498		0.35	14.0094
0.49066	9.80707								0.00765253	11.4604		1.47599	17.8753		2.89976	17.1236		0.503031	16.7234		0.192	13.3		0.508545	13.6345		0.52	14.6496
												1.971	18.2025					1.02657	17.5559		0.255	13.6		1.00585	14.3973
																		1.49761	17.8685		0.319	13.9		1.92107	15.4912
																		2.07314	18.25		0.479	14.3
																					0.639	14.7
																					0.798	14.9
																					0.958	15.1
																					1.12	15.3
																					1.28	15.5
																					1.6	15.8
																					1.92	16.2
																					2.24	16.5
																					2.55	17.1
																					2.87	18.2
H2O in NaX	Isotherms
323 K
Lehmann			Mette			Semprini			Son			Wang			Wynnyk
P [kPa]	Loading [mol/kg]		P [kPa]	Loading [mol/kg]		P [kPa]	Loading [mol/kg]		P [kPa]	Loading [mol/kg]		P [kPa]	Loading [mol/kg]		P [kPa]	Loading [mol/kg]
2.89964	17.2139		0.0284516	9.89891		0.0332384	9.93636		0.0062	7.1		0.0035	2.68		0.05	9.2292
2.42939	16.9984		0.0490706	11.4124		0.0511009	11.3556		0.0124	7.7		0.0138	4.65		0.07	10.6453
1.90849	16.7559		0.0977998	12.9259		0.0561604	11.6325		0.0247	8.6		0.0278	6.25		0.09	10.971
1.45189	16.4057		0.1971	13.9485		0.107619	13.018		0.0495	9.6		0.074	8.39		0.1	11.1024
0.92537	15.8939		0.297461	14.3575		0.19984	13.8501		0.0742	10.1		0.085	8.57		0.13	11.2368
0.486323	14.978		0.490706	15.012		0.304029	14.4395		0.099	10.5		0.28	10.2		0.17	11.6308
0.28144	14.3584		0.977998	15.9119		0.519113	15.0639		0.124	10.7		1.68	12.1		0.35	12.4135
0.197571	13.8465		1.47599	16.4027		1.02657	15.9308		0.742	12.5					0.51	13.0655
0.0942725	12.9037		1.971	16.7709		1.61172	16.5203		1.237	13.1
0.0487672	11.6376		2.46209	17.0163		2.11709	16.7979		2.466	14
0.0326267	10.8833		2.9417	17.2208		2.6113	17.1099		3.7	14.4
0.024022	11.1527					3.08851	17.2834		4.949	14.7
0.00948363	5.71102								6.166	15.1
0.00567017	4.60653								7.423	15.2
									9.9	16.1
									11.14	17.1
									12.37	17.6
H2O in NaX	Isotherms
373 K
Chuikina			Mette			Semprini			Son			Wang			Wynnyk
P [kPa]	Loading [mol/kg]		P [kPa]	Loading [mol/kg]		P [kPa]	Loading [mol/kg]		P [kPa]	Loading [mol/kg]		P [kPa]	Loading [mol/kg]		P [kPa]	Loading [mol/kg]
76.1895	18.1361		0.0287698	4.99036		0.0335889	4.92293		0.0061	3.3		0.0477	2.68		0.05	4.5862
65.9376	17.8389		0.0496195	5.44031		0.0567527	5.44354		0.0091	3.3		0.214	4.63		0.07	5.6499
44.5773	16.9535		0.101119	6.2584		0.10212	6.13725		0.0263	3.7		0.487	6.23		0.09	6.0021
26.9575	16.1762		0.194919	7.36283		0.197755	7.41903		0.1	4.7		1.419	8.32		0.1	6.4011
9.12923	14.6595		0.29417	8.26273		0.307236	8.18135		0.2	5.6		1.52	8.49		0.13	6.7034
4.02232	13.2568		0.496195	9.48987		0.492587	9.42785		0.667	7.7					0.17	7.497
2.82169	12.2527		0.977998	11.167		1.01586	11.021		1.667	9.7					0.35	8.2724
1.61353	11.1694		1.45966	12.0259		1.56179	12.0254		3.173	10.3					0.51	9.4246
1.43023	10.694		1.99304	12.5168		2.0301	12.545		5.627	10.9
0.517043	7.39411		2.97461	13.2122		3.05628	13.238		7.599	11.2
0.474047	7.22087		3.92828	13.703		4.18666	13.7578		10.132	11.5
0.416672	6.86855		4.96195	13.9894		5.16397	14.1044		12.332	11.7
0.371741	6.6229								15.199	11.9
0.333486	6.37588								20.265	12.2
0.240844	6.10359								25.33	12.4
0.208258	5.70978
0.150772	5.06621
0.137347	4.88692
0.0999773	4.45768
0.0884746	4.31441
0.0616535	4.02864
0.0481317	3.59451
0.0393102	2.97739
0.0256496	2.17922
0.0148785	1.45327
0.00687199	0.471896

## Sheet: Figure 5
H2O in NaX	Isotherms
Sim.
273 K				295 K				298 K				323 K				348 K				373 K
P [kPa]	Loading [mol/kg]	error [mol/kg]		P [kPa]	Loading [mol/kg]	error [mol/kg]		P [kPa]	Loading [mol/kg]	error [mol/kg]		P [kPa]	Loading [mol/kg]	error [mol/kg]		P [kPa]	Loading [mol/kg]	error [mol/kg]		P [kPa]	Loading [mol/kg]	error [mol/kg]
1e-07	3.28046	0.0522888		1e-07	2.28872	0.085748		1e-07	2.28317	0.0230251		1e-07	1.56947	0.0273133		1e-07	0.546318	0.0397712		1e-07	0.0734191	0.0356447
1e-06	3.81203	0.0214215		1e-06	3.08537	0.0668232		1e-06	2.95511	0.0503517		1e-06	2.1053	0.0355112		1e-06	1.43458	0.0487623		1e-06	0.440559	0.0534991
1e-05	4.38941	0.0734886		1e-05	3.70962	0.0616446		1e-05	3.63818	0.0762219		1e-05	2.7586	0.122372		1e-05	2.0125	0.0622243		1e-05	1.4123	0.0348
0.0001	5.65175	0.244188		0.0001	4.31442	0.0420055		0.0001	4.21448	0.0608142		0.0001	3.58918	0.0885159		0.0001	2.76936	0.0630279		0.0001	2.0799	0.0134296
0.001	11.1787	0.487077		0.001	5.54808	0.13457		0.001	5.52756	0.0602474		0.001	4.28919	0.0505163		0.001	3.62817	0.0215498		0.001	2.91204	0.094178
0.003	13.2867	0.218653		0.003	7.05313	0.196981		0.003	6.72245	0.268623		0.003	4.73232	0.0707433		0.003	3.97465	0.0319506		0.003	3.33886	0.0430467
0.005	14.2888	0.136971		0.005	8.66253	0.37433		0.005	7.7379	0.313873		0.005	5.05254	0.0823041		0.005	4.16173	0.04783		0.005	3.54377	0.0653099
0.007	14.7072	0.146638		0.007	9.47827	0.485378		0.007	8.63823	0.408411		0.007	5.33388	0.10503		0.007	4.26816	0.0479158		0.007	3.68406	0.0591741
0.009	14.6697	0.278691		0.009	10.5015	0.802937		0.009	9.80446	0.927538		0.009	5.54844	0.0831921		0.009	4.40238	0.0272513		0.009	3.77281	0.0264175
0.01	14.98	0.0965226		0.01	10.968	0.342895		0.01	9.95202	0.549685		0.01	5.6381	0.201836		0.01	4.45625	0.0305364		0.01	3.79213	0.0452686
0.03	15.9797	0.309488		0.03	13.7749	0.484891		0.03	13.3292	0.313522		0.03	7.11561	0.221717		0.03	5.13808	0.101121		0.03	4.19803	0.0703557
0.05	16.325	0.133838		0.05	14.3785	0.517884		0.05	13.9983	0.12168		0.05	8.39606	0.364234		0.05	5.37979	0.0337676		0.05	4.46186	0.0556395
0.07	16.6246	0.426085		0.07	14.9372	0.228194		0.07	14.4244	0.230399		0.07	9.88784	0.432477		0.07	5.75773	0.103888		0.07	4.65261	0.038322
0.09	16.8086	0.227792		0.09	15.2409	0.111813		0.09	14.886	0.203195		0.09	10.8315	0.567168		0.09	6.32664	0.132386		0.09	4.7883	0.0662317
0.1	16.868	0.127861		0.1	15.1909	0.213534		0.1	14.9199	0.0656206		0.1	11.0762	0.308364		0.1	6.13406	0.148157		0.1	4.90355	0.0356438
0.3	17.9494	0.168106		0.3	16.2023	0.162326		0.3	16.1035	0.0860542		0.3	13.7015	0.074277		0.3	8.77886	0.422087		0.3	5.84398	0.071065
0.5	18.0804	0.111413		0.5	16.6366	0.254067		0.5	16.432	0.0789752		0.5	14.435	0.105455		0.5	10.7075	0.323197		0.5	6.62077	0.135603
0.7	18.0939	0.269137		0.7	17.0788	0.250427		0.7	16.7293	0.14051		0.7	14.8786	0.181906		0.7	11.9523	0.184743		0.7	7.5509	0.094033
0.9	17.7687	0.458755		0.9	17.0933	0.319696		0.9	16.8248	0.38276		0.9	15.2057	0.201002		0.9	12.5023	0.178155		0.9	8.0013	0.0622661
1	17.9035	0.142232		1	17.1995	0.161991		1	17.0181	0.245658		1	15.3933	0.158179		1	12.7832	0.175266		1	8.44335	0.170044
3	17.9963	0.250057		3	17.8416	0.226416		3	17.7999	0.244052		3	16.4617	0.0674782		3	14.8215	0.0722895		3	11.8458	0.21324
5	18.0147	0.232704		5	17.8416	0.226416		5	17.7999	0.244052		5	16.8316	0.192882		5	15.3725	0.0812285		5	13.2192	0.192195
7	17.9559	0.298068		7	17.8416	0.226416		7	17.7999	0.244052		7	17.134	0.134548		7	15.7257	0.126824		7	13.8724	0.0864233
9	18.1381	0.280756		9	17.8416	0.226416		9	17.7999	0.244052		9	17.181	0.11422		9	15.9367	0.171475		9	14.1761	0.0955249
10	17.8895	0.2974		10	17.7494	0.194856		10	17.7999	0.244052		10	17.4215	0.28083		10	16.0526	0.159211		10	14.4422	0.118639
30	18.0147	0.335865		30	17.7494	0.194856		30	17.7999	0.244052		30	17.4968	0.204104		30	17.2133	0.259813		30	15.7203	0.119034
50	17.8956	0.242964		50	17.7494	0.194856		50	17.7999	0.244052		50	17.4968	0.204104		50	17.1428	0.143043		50	16.3187	0.0590729
70	17.9107	0.225115		70	17.697	0.351886		70	17.7999	0.244052		70	17.4968	0.204104		70	17.1915	0.217828		70	16.5906	0.123576
90	17.9143	0.214008		90	17.686	0.267034		90	17.8127	0.215332		90	17.4968	0.204104		90	17.1915	0.217828		90	16.842	0.0555317
100	17.8219	0.432615		100	17.8201	0.188152		100	17.8127	0.215332		100	17.4968	0.204104		100	17.1915	0.217828		100	16.8486	0.171256
300	17.8974	0.187562		300	17.7653	0.332989		300	17.9248	0.332662		300	17.5215	0.164882		300	17.185	0.122311		300	16.9134	0.212802
500	18.0519	0.142709		500	17.7871	0.256672		500	17.8033	0.23321		500	17.5181	0.149266		500	17.1112	0.188364		500	16.8349	0.122093
700	17.8096	0.166664		700	17.8011	0.28134		700	17.7904	0.206216		700	17.4103	0.0731077		700	17.1551	0.0250911		700	16.889	0.104709
900	17.8788	0.233955		900	17.7087	0.40207		900	17.6983	0.24406		900	17.4499	0.189932		900	17.1286	0.183719		900	16.8629	0.108339
				1000	17.8751	0.185647		1000	17.7068	0.261873		1000	17.4769	0.164095		1000	17.176	0.120855		1000	16.8935	0.106277
H2O in NaX	Isotherms														H2O in NaX	Isotherms
Chuikina															Wang
296 K			373 K												273 K			295 K			323 K			348 K			373 K
P [kPa]	Loading [mol/kg]		P [kPa]	Loading [mol/kg]											P [kPa]	Loading [mol/kg]		P [kPa]	Loading [mol/kg]		P [kPa]	Loading [mol/kg]		P [kPa]	Loading [mol/kg]		P [kPa]	Loading [mol/kg]
0.47376	16.4685		76.1895	18.1361											0.0105	10.2		0.0035	6.25		0.0035	2.68		0.0119	2.68		0.0477	2.68
0.0798939	14.3283		65.9376	17.8389											0.0686	12.1		0.015	8.4		0.0138	4.65		0.052	4.64		0.214	4.63
0.0443623	13.7166		44.5773	16.9535											0.379	14.3		0.044	10.18		0.0278	6.25		0.122	6.25		0.487	6.23
0.0159899	11.8657		26.9575	16.1762														0.413	12.1		0.074	8.39		0.409	8.37		1.419	8.32
0.00180135	9.6841		9.12923	14.6595														1.83	14.2		0.085	8.57		0.443	8.55		1.52	8.49
			4.02232	13.2568																	0.28	10.2		1.02	10.1
			2.82169	12.2527																	1.68	12.1
			1.61353	11.1694
			1.43023	10.694
			0.517043	7.39411
			0.474047	7.22087
			0.416672	6.86855
			0.371741	6.6229
			0.333486	6.37588
			0.240844	6.10359
			0.208258	5.70978
			0.150772	5.06621
			0.137347	4.88692
			0.0999773	4.45768
			0.0884746	4.31441
			0.0616535	4.02864
			0.0481317	3.59451
			0.0393102	2.97739
			0.0256496	2.17922
			0.0148785	1.45327
			0.00687199	0.471896

## Sheet: Figure 6
H2O in KX	Isotherms
Sim.	303 K			Sim.	303 K
K81NaH4X				K86X
P [kPa]	Loading [molecules/uc]	error [molecules/uc]		P [kPa]	Loading [molecules/uc]	error [molecules/uc]
1e-07	2.44017	0.403305		1e-07	6.72895	0.324558
1e-06	10.7975	0.419486		1e-06	16.0485	0.744346
1e-05	25.8371	0.926259		1e-05	33.6531	0.549044
0.0001	48.4263	0.951473		0.0001	50.8944	1.51749
0.001	69.7058	0.881423		0.001	77.2297	3.84224
0.003	86.4734	3.17784		0.003	100.084	3.64007
0.005	101.118	3.49037		0.005	114.795	4.5579
0.007	114.091	5.7146
0.009	124.109	4.65152
0.01	132.758	4.34875		0.01	138.504	2.7694
0.03	170.894	2.66717		0.03	166.316	2.68129
0.05	179.871	1.90113		0.05	179.494	6.44854
0.07	186.212	3.38019		0.07	186.825	1.61069
0.09	190.007	1.1085
0.1	190.358	1.63058		0.1	192.726	1.98324
0.3	202.901	2.14864		0.3	202.483	3.26844
0.5	208.459	1.77539		0.5	208.294	1.51301
0.7	210.775	2.0315		0.7	211.249	1.42259
0.9	213.144	0.739405		0.9	212.42	2.46633
1	214.271	4.07113		1	214.475	2.56479
3	221.793	2.36333		3	222.152	1.33278
5	225.684	1.19774		5	226.116	3.00662
7	225.684	1.19774
9	225.684	1.19774
10	225.684	1.19774
30	225.684	1.19774
50	225.684	1.19774
70	225.684	1.19774
90	223.801	2.19042
100	223.801	2.19042
300	224.161	1.13709
500	224.993	1.88854
700	224.791	2.18018
900	224.128	1.49745
1000	224.025	4.14769
H2O in KX	Isotherms
Ammouli	303 K
K81NaH4X
P [kPa]	Loading [molecules/uc]
0.00133869	93.3221
0.00401606	105.666
0.00669344	118.505
0.0107095	131.342
0.0133869	142.699
0.0174029	155.536
0.0254351	166.89
0.042838	179.721
0.0495315	183.175
0.0669344	188.598
0.085676	193.527
0.108434	197.961
0.131191	202.394
0.160643	206.824
0.1834	207.8
0.210174	211.244
0.243641	212.709
0.283802	215.652
0.302544	216.63
0.322624	217.114
0.341365	218.092
0.35743	219.072
0.373494	219.558
0.39759	221.028
0.421687	222.497
0.452477	222.976
0.484605	224.441
0.519411	225.906
0.547523	227.373
0.589023	227.847
0.618474	229.314
0.654618	229.79
0.694779	231.745
0.730924	233.703
0.768407	234.672
0.801874	238.606
0.832664	248.961

## Sheet: Figure 7
H2O in NaX	Isotherms
Sim.	296 K
LiX				NaX				KX				RbX				CsX
P [kPa]	Loading [mol/kg]	error [mol/kg]		P [kPa]	Loading [mol/kg]	error [mol/kg]		P [kPa]	Loading [mol/kg]	error [mol/kg]		P [kPa]	Loading [mol/kg]	error [mol/kg]		P [kPa]	Loading [mol/kg]	error [mol/kg]
1e-07	0.851817	0.0631476		1e-07	1.65846	0.0455401		1e-07	0.855144	0.0422671		1e-07	0.590918	0.0437658		1e-07	0.157488	0.0141351
1e-06	2.13619	0.098945		1e-06	2.2914	0.133745		1e-06	1.28022	0.0599317		1e-06	1.39343	0.126831		1e-06	0.311009	0.0346272
1e-05	3.13363	0.0955955		1e-05	2.93129	0.0522673		1e-05	2.41435	0.108718		1e-05	2.3832	0.0800918		1e-05	0.553537	0.042614
0.0001	4.90638	0.104502		0.0001	3.73865	0.0665265		0.0001	3.60913	0.0584188		0.0001	3.1636	0.0632227		0.0001	1.19935	0.0706616
0.001	7.31861	0.119661		0.001	5.31389	0.13602		0.001	6.14998	0.216504		0.001	5.30343	0.27736		0.001	2.54723	0.108375
0.003	8.81395	0.0877461		0.003	6.62266	0.238116		0.003	8.52715	0.407806		0.003	7.03526	0.164501		0.003	3.70393	0.194251
0.005	9.98197	0.201407		0.005	7.56869	0.180885		0.005	9.8306	0.498931		0.005	7.99376	0.360524		0.005	4.17896	0.223305
0.007	10.5196	0.138634		0.007	8.46329	0.396172		0.007	10.6671	0.27054		0.007	8.70343	0.162982		0.007	4.63657	0.12466
0.009	11.5811	0.214946		0.009	9.32721	0.454019		0.009	10.8995	0.393676		0.009	9.02873	0.111298		0.009	5.07677	0.164802
0.01	11.7129	0.422576		0.01	9.61651	0.297159		0.01	11.0524	0.219733		0.01	9.03416	0.25402		0.01	5.01028	0.278605
0.03	14.3547	0.428026		0.03	13.3562	0.233138		0.03	12.6507	0.131815		0.03	10.1871	0.168411		0.03	6.7678	0.292022
0.05	15.3567	0.154658		0.05	14.1748	0.277791		0.05	13.1112	0.133558		0.05	10.7663	0.146769		0.05	7.40847	0.155947
0.07	15.8092	0.484214		0.07	14.6918	0.170359		0.07	13.4657	0.21365		0.07	11.315	0.123708		0.07	7.87546	0.245824
0.09	16.099	0.0730967		0.09	15.0851	0.291818		0.09	13.5617	0.198542		0.09	11.3263	0.148407		0.09	8.29977	0.152623
0.1	16.2178	0.0957781		0.1	15.2405	0.372893		0.1	13.7867	0.114249		0.1	11.325	0.109716		0.1	8.35395	0.19387
0.3	17.1844	0.224167		0.3	16.2316	0.133143		0.3	14.5973	0.14554		0.3	12.1838	0.172864		0.3	9.41563	0.144041
0.5	17.442	0.274127		0.5	16.6472	0.175002		0.5	14.7489	0.143423		0.5	12.4711	0.108125		0.5	9.73546	0.162402
				0.7	16.8575	0.256474		0.7	14.9658	0.0810362		0.7	12.6133	0.167416		0.7	9.7992	0.158567
				0.9	16.9557	0.250724		0.9	15.0388	0.22081		0.9	12.714	0.224478		0.9	10.0543	0.150865
				1	17.1778	0.23727		1	15.0519	0.104164		1	12.882	0.204416		1	9.98235	0.216188
				3	17.8086	0.0661136		3	15.5812	0.0779078		3	13.2432	0.13122		3	10.5392	0.138742
				5	17.8086	0.0661136		5	15.5812	0.0779078		5	13.2432	0.13122		5	10.5392	0.138742
				7	17.8086	0.0661136		7	15.5812	0.0779078		7	13.2432	0.13122		7	10.5682	0.182162
				9	17.8086	0.0661136		9	15.5812	0.0779078		9	13.2432	0.13122		9	10.5552	0.0721414
				10	17.8086	0.0661136		10	15.5812	0.0779078		10	13.2432	0.13122		10	10.5552	0.0721414
				30	17.8086	0.0661136		30	15.5812	0.0779078		30	13.2432	0.13122		30	10.5552	0.0721414
				50	17.8588	0.304268		50	15.5812	0.0779078		50	13.2748	0.232533		50	10.5552	0.0721414
				70	17.8588	0.304268		70	15.5812	0.0779078		70	13.2898	0.118243		70	10.5724	0.109905
				90	17.8588	0.304268		90	15.5779	0.0692557		90	13.2898	0.118243		90	10.5682	0.182162
				100	17.8588	0.304268		100	15.5779	0.0692557		100	13.2552	0.184354		100	10.5682	0.182162
				300	17.7935	0.0762712		300	15.5721	0.234532		300	13.2552	0.184354		300	10.495	0.110596
				500	17.7815	0.064429		500	15.5885	0.189186		500	13.2514	0.0554407		500	10.4811	0.169758
				700	17.8142	0.179499		700	15.5557	0.224256		700	13.2856	0.0475436		700	10.5182	0.214263
				900	17.8203	0.187885		900	15.5878	0.104886		900	13.3415	0.126136		900	10.5292	0.206736
				1000	17.8379	0.245622		1000	15.5891	0.157049		1000	13.2785	0.0793589		1000	10.5088	0.153796
H2O in NaX	Isotherms
Dzhigit	296 K
LiX			NaX			KX			RbX			CsX
P [kPa]	Loading [mol/kg]		P [kPa]	Loading [mol/kg]		P [kPa]	Loading [mol/kg]		P [kPa]	Loading [mol/kg]		P [kPa]	Loading [mol/kg]
2.86757	21.4195		0.844839	17.1007		2.64485	16.4664		2.61068	13.1745		2.81692	10.8188
2.70083	21.1779		0.470085	16.3758		2.33604	16.1644		2.57771	12.9631		2.29018	10.698
2.43363	20.9664		0.262496	15.7114		1.63406	15.8624		2.00943	12.7215		0.944493	10.2148
2.14119	20.8154		0.1219	15.0168		1.21642	15.5906		1.2323	12.3591		0.54338	10.0336
1.73186	20.5738		0.0733929	14.2919		0.748877	15.198		0.630907	11.9664		0.202087	9.30872
1.306	20.2416		0.0414054	13.6577		0.473875	14.745		0.306134	11.3322		0.0370263	8.34228
0.838523	19.8188					0.29075	14.3523		0.156611	10.8792
0.446898	19.1544					0.216305	13.9899		0.0907411	10.4262
0.297516	18.6409					0.142	13.5671
0.17351	18.0067					0.0845653	13.0839
0.124371	17.5537					0.0611537	12.3591
0.0754421	17.0101
0.0432441	16.4664
0.0111865	15.8624

## Sheet: Figure 8
H2O in 4A	Heats
Sim.
298 K				323 K				373 K				473 K				523 K				CC method
Loading [mol/kg]	Qst [kJ/mol]	Error [kJ/mol]		Loading [mol/kg]	Qst [kJ/mol]	Error [kJ/mol]		Loading [mol/kg]	Qst [kJ/mol]	Error [kJ/mol]		Loading [mol/kg]	Qst [kJ/mol]	Error [kJ/mol]		Loading [mol/kg]	Qst [kJ/mol]	Error [kJ/mol]		Loading [mol/kg]	Qst [kJ/mol]
2.22625	96.6924	2.70623		1.83569	100.304	2.67007		0.521088	118.621	1.97917		0.000317807	112.37	12.3937		1.29059e-05	119.835	32.8515		0.001	114.99
2.34569	83.7059	8.59821		2.13375	95.2953	0.735445		1.44011	115.164	2.07566		0.00343604	117.104	5.59599		0.000224239	119.734	23.6572		0.005	114.821
2.49536	74.5338	1.39713		2.32237	92.397	1.80231		1.80253	101.441	2.50081		0.0307343	117.794	2.37118		0.00201317	115.082	7.90274		0.01	112.079
2.97857	71.2495	1.61256		2.45509	71.7552	5.46404		2.09863	94.6652	2.75524		0.289156	116.384	1.55113		0.021841	116.079	1.49411		0.05	109.809
4.75332	71.5288	5.87924		2.77195	67.2245	1.86597		2.33969	82.6213	5.07193		1.13472	113.958	2.82926		0.190852	115.306	1.43315		0.1	112.025
6.47252	68.2738	5.02479		3.32273	66.7669	1.71962		2.38451	69.8067	2.55351		1.5913	110.867	2.17741		0.444443	114.638	1.5281		0.5	111.807
7.32874	67.8235	5.95563		3.63214	67.3452	0.831142		2.41436	66.719	1.87677		1.68248	106.915	2.61828		0.670406	115.232	1.50928		1	113.656
8.01734	66.926	4.89665		3.93264	66.653	2.3649		2.46539	67.4852	2.50669		1.74799	103.877	2.74248		0.743148	113.828	1.56878		1.6	104.528
9.18869	65.126	2.96409		4.10276	67.0827	1.62605		2.52835	67.2525	2.2615		1.77515	102.259	2.88891		0.947195	113.426	2.28996		1.8	104.634
9.57745	66.6895	7.87436		4.25316	67.6251	3.18777		2.54553	65.2022	0.912594		1.78792	101.312	2.06064		0.966535	113.072	1.76715		2	95.1304
12.1836	64.5392	9.09448		5.91776	67.0509	5.30778		2.80972	64.7281	1.99008		2.00197	93.9716	0.748779		1.4523	109.933	0.812716		3	64.1108
12.4732	61.968	7.3437		7.11219	64.3468	2.19008		2.96824	63.3464	1.42272		2.07929	91.2354	2.00876		1.60109	108.232	2.87758		4	62.2365
12.7394	67.2331	10.9131		7.89113	64.577	5.21579		3.187	63.4228	1.00695		2.13454	89.46	2.35243		1.69963	104.801	3.14702		5	61.4234
12.965	64.5206	8.55179		8.76467	63.035	4.95925		3.41816	63.6034	0.672828		2.18002	88.6622	1.81467		1.7638	101.512	2.376		6	62.5429
13.1185	63.6282	5.0023		9.11562	64.903	3.63532		3.46158	63.6646	1.22706		2.19216	89.1573	1.80974		1.76447	101.19	3.48163		8	61.7984
13.7144	64.7854	10.6485		11.6182	61.9605	7.33479		4.51575	62.374	2.9192		2.3505	74.9828	1.14574		2.0008	92.7859	2.09239		9	66.1488
13.8934	60.8952	15.6816		12.4323	65.5388	13.2606		5.29409	62.346	0.994686		2.42176	67.5539	1.17237		2.10505	87.7968	2.29524		10	65.7552
14.1698	56.0033	6.59211		12.778	67.423	10.5248		5.80625	61.341	2.34971		2.49234	65.5236	3.15449		2.16777	85.4117	1.51823		11	65.7886
14.3813	58.0687	9.18952		12.9325	63.6679	10.9795		6.28205	60.631	1.79293		2.54933	62.4368	0.867834		2.21546	82.7411	1.2625		12	67.6888
14.3046	60.7578	8.34328		12.9982	62.4521	5.54237		6.56582	61.7659	2.45447		2.577	63.6157	1.34416		2.23269	81.3894	2.32965
14.9349	52.719	22.0623		13.7667	60.3211	14.5619		9.80978	63.1906	1.27879		2.93725	59.3703	1.15478		2.44522	66.6774	1.10076
14.9349	52.719	22.0623		14.1922	56.9312	12.3166		10.9849	63.5649	3.42389		3.24488	58.6114	1.24759		2.58576	62.0061	1.55046
14.9349	52.719	22.0623		14.35	58.6028	10.3618		11.5509	62.6715	3.76535		3.48759	57.9769	0.537471		2.6513	59.1346	0.357976
15.0176	55.3618	4.79884		14.5982	56.3119	10.6831		11.8409	62.7276	3.32626		3.71123	57.8415	0.77911		2.78014	58.2884	1.94857
15.0176	55.3618	4.79884		14.5338	57.6018	13.1577		11.963	64.0719	1.99754		3.82492	56.8908	0.580251		2.82994	58.6964	1.15104
14.9455	58.0874	6.32407		14.5375	60.4283	16.4795		13.1093	63.7462	6.16274		5.35047	55.8596	0.615538		3.54745	56.1457	0.934792
14.8665	51.9226	23.4105		14.5771	62.4879	12.9771		13.5897	62.6524	9.4751		6.4609	55.7264	1.7019		4.14748	55.0317	0.798769
14.8665	51.9226	23.4105		14.6515	62.1096	5.23228		13.7889	61.2697	8.50682		7.31991	55.9544	0.864086		4.54698	54.5479	1.24754
14.8733	53.349	23.7667		14.6941	59.5604	4.88393		14.0165	62.3839	6.57964		8.04271	56.4344	1.72885		5.00152	53.9395	1.14423
14.8733	53.349	23.7667		14.6644	58.7095	5.96084		14.0275	60.2902	8.75495		8.19442	56.8675	0.963253		5.12636	54.0695	0.439831
H2O in 4A	Heats
Wang			Rakhmatkarieva			Morris
CC method			303 K			298 K
Loading [mol/kg]	Qst [kJ/mol]		Loading [mol/kg]	Qst [kJ/mol]		Loading [mol/kg]	Qst [kJ/mol]
1.11	132.359		15.7757	50.3098		14.4876	54.5957
1.31	137.503		15.5936	56.9806		12.884	59.861
1.36	126.77		15.281	56.5099		11.1265	59.3595
1.37	119.213		14.9316	55.9218		7.00172	60.4878
1.4	95.413		14.5639	56.0359		3.68777	62.2429
1.51	73.6733		14.1601	58.2568		1.83198	73.9017
1.61	69.3886		13.6833	62.9353		0.763517	87.6916
1.67	69.1625		13.2052	62.2291
1.97	66.1813		12.6913	65.3855
2.15	66.1772		12.1778	70.0637
3	53.6583		11.7366	70.2943
4	57.9234		11.1848	68.8852
5	58.0497		10.7617	67.8283
6	58.6167		10.4306	67.1234
7	59.2617		10.0628	66.8863
8	59.9889		9.71349	66.6494
9	60.6947		9.30912	66.8803
10	61.9449		8.92331	67.8137
11	61.6903		8.48233	68.6296
12	65.4003		8.18804	68.0419
			7.80192	67.8047
			7.5444	67.2174
			7.19502	66.8634
			6.90067	66.0417
			6.58813	65.9221
			6.25707	65.3342
			5.98123	64.9808
			5.63246	66.968
			5.32038	68.6043
			4.95228	66.9626
			4.62101	65.5553
			4.34584	67.7772
			4.10688	67.8923
			3.84945	67.6561
			3.64702	66.8351
			3.35273	66.2475
			3.02174	65.8937
			2.7284	68.9348
			2.7284	68.9348
			2.38044	73.9655
			2.01532	83.6783
			1.68832	98.5419
			1.24728	99.1237
			0.89796	99.0038
			0.55055	106.142
			0.18365	109.065

## Sheet: Figure 9
H2O in KA	Heats
Sim.
298 K				323 K				373 K				423 K				473 K				CC Method
Loading [mol/kg]	Qst [kJ/mol]	Error [kJ/mol]		Loading [mol/kg]	Qst [kJ/mol]	Error [kJ/mol]		Loading [mol/kg]	Qst [kJ/mol]	Error [kJ/mol]		Loading [mol/kg]	Qst [kJ/mol]	Error [kJ/mol]		Loading [mol/kg]	Qst [kJ/mol]	Error [kJ/mol]		Loading [mol/kg]	Qst [kJ/mol]
0.151776	86.5479	1.16604		0.0129937	86.0307	2.67322		0.000117561	83.0662	11.0364		3.14988e-05	81.7595	11.3589		1.05435e-05	74.4842	14.0727		0.05	77.4515
0.372541	84.7994	1.72989		0.120585	85.2653	1.31556		0.00123939	84.3859	5.12262		0.000328431	78.4771	9.76405		0.000104776	73.6032	19.8624		0.1	80.092
1.07723	82.8076	1.18077		0.245974	83.4538	0.84962		0.00644777	81.2047	3.53043		0.00314883	82.0778	4.99259		0.000774819	72.5331	6.04691		0.5	79.6471
2.06808	77.0984	2.17427		0.974598	80.7533	1.72576		0.0541441	82.9219	1.52089		0.0404259	81.588	3.77897		0.00284228	73.4451	9.69064		1	77.0129
4.94763	71.9418	1.66223		2.03772	75.2862	2.04097		0.581304	81.5466	0.904269		0.110058	81.0536	1.10809		0.00767847	75.5424	7.24133		1.5	74.3736
7.1108	67.8176	9.16491		3.04474	73.679	3.0854		0.785783	80.2496	2.54996		0.122003	80.6542	3.29411		0.0162539	78.7052	3.37738		2	72.6769
7.76399	69.2145	7.52278		3.88604	73.0475	2.00257		1.04613	78.6067	1.86963		0.073608	77.7717	2.49541		0.0138712	77.6449	10.4487		3	71.1091
8.03578	67.5882	4.99578		4.40251	72.3799	4.96569		1.12599	77.7228	1.55735		0.196769	81.9729	5.49628		0.019861	77.83	3.24588		4	69.8161
8.35904	67.1514	3.93483		4.94809	71.4526	5.11075		1.28937	77.0663	1.55472		0.250353	78.7203	2.37216		0.0817433	78.4869	2.26477		5	68.8814
8.42022	67.7905	3.4569		5.2858	72.4341	3.69402		1.26222	76.6098	0.537093		0.506357	78.3001	0.645938		0.122248	79.0443	1.31175		6	68.2803
9.37218	64.5605	5.36477		7.29772	69.1314	5.44514		1.8685	73.7403	1.81657		0.754436	78.0194	2.80181		0.0947564	75.1531	4.4978		7	67.7779
9.67278	62.7673	3.8715		7.97429	66.8122	5.26079		2.21143	72.0232	1.33999		0.891862	77.8353	5.93499		0.0935701	74.5492	2.03511		8	67.4832
9.90257	66.2862	3.63563		8.43223	66.4852	2.90182		2.41667	70.1903	1.86705		1.00592	75.2385	1.36015		0.18805	76.677	2.53179		9	65.7123
10.1265	62.9449	4.92086		8.70686	64.4202	5.39287		2.76289	70.4131	2.18864		1.0139	75.6445	1.96068		0.478007	76.333	2.39441		9.5	64.9706
10.2369	62.1487	1.75797		8.7847	66.089	4.39163		2.72198	70.153	1.90946		1.55698	71.3086	1.29596		0.681301	75.5944	2.40797		10	65.1885
10.9328	62.7178	5.25088		9.51254	66.405	6.98417		5.01088	68.452	5.2141		1.86534	69.9837	0.876955		0.776549	73.9658	2.18133		11	66.6887
10.904	61.3805	7.05566		9.94277	66.1639	7.91951		6.12893	68.3819	4.27247		2.09604	68.8095	0.957811		1.03575	73.6691	2.19199
11.1459	64.0091	6.58918		10.1955	63.7613	5.32966		6.91609	68.7073	3.88004		2.31756	68.0802	1.3868		1.08656	72.2689	1.0441
11.2226	64.3324	9.66276		10.317	59.981	3.2326		7.34068	65.4182	3.68366		2.44233	67.6738	1.13717		1.64743	68.2075	1.25683
11.2503	64.5764	10.2561		10.322	59.818	2.39955		7.43081	67.5401	3.65392		4.28148	66.7665	1.34862		2.09143	66.8459	1.91253
11.587	66.0968	9.8687		10.9029	64.2257	8.06878		8.79045	64.6375	2.72094		5.53482	66.5884	1.17563		2.36208	64.6326	0.626377
11.587	66.0968	9.8687		11.0715	61.0332	11.8242		9.23818	64.1133	2.51638		6.31798	65.3351	0.97658		2.67987	64.618	1.51908
11.587	66.0968	9.8687		11.286	64.241	17.7051		9.48129	65.2165	0.760328		6.85661	65.6135	2.52522		2.81993	63.8422	1.22794
11.587	66.0968	9.8687		11.365	60.9994	11.2396		9.59157	62.8171	7.44491		7.01224	65.3569	1.34529		5.04574	63.119	1.2034
11.587	66.0968	9.8687		11.4186	63.0621	15.7614		9.72309	62.3995	3.27888		8.54336	65.2442	2.39172		6.32676	64.0865	1.22949
11.587	66.0968	9.8687		11.4784	68.2079	11.5004		10.4161	60.0712	3.86709		8.98594	66.3239	3.31826		6.9897	64.6751	3.75763
11.587	66.0968	9.8687		11.4784	68.2079	11.5004		10.7369	68.9344	7.25347		9.36601	65.8975	6.26142		7.40599	65.2888	3.33157
11.6596	58.7954	9.1581		11.4784	68.2079	11.5004		10.9153	64.981	6.78458		9.52259	62.64	4.87709		7.55258	65.3556	2.76341
11.6596	58.7954	9.1581		11.3952	56.4127	11.5552		11.0242	62.2353	6.86163		9.60787	65.5445	1.27652
11.6596	58.7954	9.1581		11.3952	56.4127	11.5552		11.0056	62.5551	7.3396
H2O in KNaA	Heats
Sim.
298 K				323 K				373 K				423 K				473 K				CC Method
Loading [mol/kg]	Qst [kJ/mol]	Error [kJ/mol]		Loading [mol/kg]	Qst [kJ/mol]	Error [kJ/mol]		Loading [mol/kg]	Qst [kJ/mol]	Error [kJ/mol]		Loading [mol/kg]	Qst [kJ/mol]	Error [kJ/mol]		Loading [mol/kg]	Qst [kJ/mol]	Error [kJ/mol]		Loading [mol/kg]	Qst [kJ/mol]
0.590135	92.8418	0.941817		0.406889	101.143	4.55742		0.186569	124.501	2.50042		0.00302719	127.123	3.42404		8.27641e-05	115.021	49.469		0.02	122.056
0.708962	86.6733	2.20551		0.52172	93.3054	2.2966		0.353586	113.324	8.80753		0.0233743	123.627	2.54333		0.000380432	115.072	26.1312		0.1	120.103
0.902992	79.285	0.967843		0.750978	86.1754	4.02833		0.400487	103.354	3.41693		0.134887	122.356	7.28475		0.00503871	113.308	17.0286		0.2	125.756
1.31279	74.4344	4.39573		0.851312	78.0591	1.20696		0.577237	93.7445	3.86508		0.343686	114.021	5.48771		0.067138	122.062	1.43445		0.4	96.6522
3.06223	69.7851	1.11359		1.35697	71.9583	2.03223		0.777329	80.8052	3.31538		0.473262	98.2039	4.48598		0.245791	120.087	4.44335		0.5	88.531
5.94665	67.2214	1.45163		1.81212	69.4091	1.4799		0.885158	78.9421	1.55663		0.557431	93.1873	2.56318		0.255691	108.399	6.4771		1	71.7426
7.83993	67.791	3.21957		2.13416	69.5463	0.621692		0.857438	74.6339	2.26101		0.616212	87.5348	2.47654		0.309558	103.094	3.79832		1.5	68.9393
8.654	68.2086	6.14789		2.46254	68.58	2.21506		0.921042	74.4587	1.67984		0.62696	87.4699	1.76733		0.396569	102.542	5.99663		2	67.3058
9.27465	68.4509	8.65197		3.1311	67.8693	1.83345		0.941209	71.0273	0.653821		0.661563	84.6086	3.87377		0.411247	102.302	3.75013		3	65.8352
9.24743	66.4612	3.41819		3.21652	68.5566	2.36865		0.936663	72.2304	2.112		0.621665	84.5953	2.65875		0.419707	101.237	4.20644		4	65.0648
10.414	66.5775	4.26185		6.99544	69.1831	3.12349		1.25549	68.1781	0.732553		0.775336	79.5587	2.30177		0.514841	93.5789	3.90358		5	65.118
10.6605	63.807	7.22585		8.30925	67.1789	1.77149		1.50049	67.2882	1.40811		0.818876	76.2913	4.66005		0.578854	92.4334	2.84164		6	65.3761
11.123	65.571	5.79313		9.03008	65.9368	6.50793		1.57324	67.731	1.08992		0.851502	73.8547	1.26778		0.590647	89.1496	1.30265		7	65.8107
11.0983	65.4131	10.6398		9.34739	67.3981	2.35717		1.71626	66.976	1.30166		0.931446	73.4744	2.45384		0.639158	86.1035	1.30532		8	67.6068
11.3349	66.5091	12.7908		9.54163	67.9243	6.98003		1.78723	66.3474	0.822415		0.939178	72.7799	1.47321		0.630791	86.6486	1.89261		9	67.2628
12.0743	63.3844	7.47798		10.6537	66.0395	6.28789		3.30053	65.1858	2.72836		1.16721	67.0191	1.30485		0.690938	76.2691	2.02283		9.5	68.3589
12.2372	57.4447	3.52341		10.9023	63.0613	10.4869		4.69832	64.2008	1.0917		1.32691	65.6245	1.69468		0.822879	74.3437	1.85956		10	67.2197
12.4063	58.5548	9.42707		11.206	63.7996	5.50447		6.00664	65.4958	2.45604		1.5316	64.3367	1.30175		0.871297	71.9654	0.811793		11	61.1406
12.5469	60.4188	5.80671		11.4605	61.499	2.79018		6.88686	65.6535	3.39715		1.58911	63.0203	0.244441		0.952933	69.6483	1.0016
12.5838	57.7522	4.09097		11.4559	61.9347	10.2185		7.31043	64.0907	2.24484		1.69097	62.7581	0.715246		0.897112	68.166	1.54885
13.2166	59.7633	11.8229		12.1831	56.3372	6.79031		9.49941	65.2128	2.82851		3.08083	61.9443	0.905191		1.28789	61.7741	0.689346
13.1617	62.4756	10.5561		12.5621	63.4577	8.3258		10.1301	65.8043	6.17837		4.39466	61.5305	1.31351		1.53958	60.5512	1.02378
12.989	56.3704	9.45912		12.6836	59.6204	6.60001		10.4846	63.8936	3.03971		5.62424	62.1703	2.66974		1.74131	59.7034	1.19088
12.989	56.3704	9.45912		12.7511	57.8681	8.91495		10.709	65.821	6.11339		6.44149	62.8238	1.25221		1.94902	59.9156	1.45672
12.989	56.3704	9.45912		12.8194	56.9753	5.86857		10.8351	63.0128	6.86893		6.76223	62.8723	1.8559		2.10052	59.556	0.804317
12.989	56.3704	9.45912		12.9344	57.2835	10.5397		11.6608	63.8275	5.52424		9.2979	64.6921	3.10041		4.31637	59.3374	0.694376
13.0706	60.1585	9.83766		12.9135	55.9047	14.1528		12.0326	61.0508	4.92379		9.92558	64.091	4.72949		5.94089	60.0121	1.3114
13.0706	60.1585	9.83766		12.9135	55.9047	14.1528		12.2205	60.6157	7.05114		10.3223	1 63.705	8 2.905354		7.09285	61.4286	0.984187
13.0953	60.0003	9.66685		12.9135	55.9047	14.1528		12.3923	60.0701	7.41934		10.5463	8 64.808	7 5.249859		7.69058	61.8571	1.36008
13.0953	60.0003	9.66685		12.8918	58.4288	9.09171		12.4127	63.507	5.71616		10.6976	4 64.127	8 4.333786		7.97218	62.6006	1.99613
H2O in 4A	Heats
Wang	KNaA
CC Method
Loading [mol/kg]	Qst [kJ/mol]
0.24	25.8344
0.5	47.3071
0.51	47.8095
0.84	56.8657
1	58.7022
1.14	59.6171
1.5	59.5846
2	57.6683
3	56.1808
4	58.8945
5	59.1696
6	58.9692
7	59.6396
8	60.2047
9	59.6948
9.5	57.5784
10	56.5961
11	47.9403

## Sheet: Figure 10
H2O in NaX	Heats
Sim.
298 K				373 K
Loading [mol/kg]	Qst [kJ/mol]	Error [kJ/mol]		Loading [mol/kg]	Qst [kJ/mol]	Error [kJ/mol]
2.28317	91.2515	0.877525		0.0734191	106.827	1.61366
2.95511	87.7249	2.25737		0.440559	104.953	0.86954
3.63818	80.4526	0.562511		1.4123	103.582	1.05604
4.21448	73.3076	0.921041		2.0799	92.9271	1.93357
5.52756	68.2063	2.51649		2.91204	86.0943	2.25827
6.72245	64.6825	2.76319		3.33886	82.2581	1.45598
7.7379	62.9289	1.49629		3.54377	79.1652	1.74129
8.63823	63.5832	4.69057		3.68406	78.9955	1.04013
9.80446	67.0515	2.74583		3.77281	76.4976	2.0699
9.95202	65.3744	4.84144		3.79213	77.481	2.54618
13.3292	61.7389	7.25818		4.19803	70.4293	2.21317
13.9983	64.4394	9.70744		4.46186	68.0992	1.46083
14.4244	64.6059	7.67877		4.65261	66.5149	1.58436
14.886	61.1839	9.94985		4.7883	65.5956	2.10732
14.9199	60.8019	8.8275		4.90355	64.8777	0.844989
16.1035	58.3154	9.8476		5.84398	60.9257	1.26611
16.432	60.8894	8.69597		6.62077	60.4627	1.89298
16.7293	61.5807	8.8539		7.5509	60.8277	1.50508
16.8248	61.189	9.95277		8.0013	60.1172	1.49161
17.0181	60.9261	9.69183		8.44335	60.2455	0.963513
17.7999	58.1941	6.19114		11.8458	60.6332	3.29306
17.7999	58.1941	6.19114		13.2192	62.1612	3.53774
17.7999	58.1941	6.19114		13.8724	61.0348	2.7121
17.7999	58.1941	6.19114		14.1761	60.0476	5.31936
17.7999	58.1941	6.19114		14.4422	64.0664	3.1196
17.7999	58.1941	6.19114		15.7203	60.3203	2.89342
17.7999	58.1941	6.19114		16.3187	60.7807	4.80786
17.7999	58.1941	6.19114		16.5906	59.606	6.94286
17.8127	58.3838	6.60875		16.842	59.3235	10.845
17.8127	58.3838	6.60875		16.8486	57.7482	3.78867
17.9248	54.452	8.13337		16.9134	62.5759	8.2065
17.8033	56.4947	17.3902		16.8349	57.4064	5.2411
17.7904	58.4214	11.2623		16.889	60.4754	6.11591
17.6983	58.5349	11.0567		16.8629	60.2298	5.54475
17.7068	58.4914	10.9169		16.8935	61.8331	3.88171
H2O in NaX	Heats
Chuikina			Dzhigit 1964			Dzhigit 1971			Dubinin			Gopal
373 K			296 K			296 K			295 K			298 K
Loading [mol/kg]	Qst [kJ/mol]		Loading [mol/kg]	Qst [kJ/mol]		Loading [mol/kg]	Qst [kJ/mol]		Loading [mol/kg]	Qst [kJ/mol]		Loading [mol/kg]	Qst [kJ/mol]
16.2074	51.3908		0.287453	82.0959		0.237288	82.8083		0.117972	92.7175		1.27454	88.2647
15.3941	53.1501		1.11131	76.6785		0.372881	80.019		0.594325	89.3632		2.54694	80.1788
15.1487	54.2373		1.99091	72.7709		0.576271	77.7527		1.09042	84.0793		3.70122	78.162
14.8314	56.5777		2.70024	69.6625		1.01695	74.266		1.62012	82.8573		5.05419	74.1502
14.4623	57.6659		4.31437	68.1528		1.42373	72.8713		2.21938	80.3147		6.35769	70.8029
13.6699	57.3373		4.85308	66.4654		1.86441	71.4767		2.97679	72.8964		7.537	68.6908
13.0255	56.7572		7.4294	65.1332		2.30508	70.2563		3.8127	68.0166		8.94086	65.1517
12.5565	57.345		9.95022	61.8472		2.77966	68.8617		4.29751	68.3182		10.2495	65.8802
11.5432	57.9365		14.3948	60.071		3.15254	67.1183		4.87656	67.5021		11.6815	64.7101
10.553	57.6928		14.9615	59.0053		3.72881	65.0263		5.58087	68.5131
10.0848	58.6981		16.322	55.5417		4.20339	65.0263		6.42759	68.3046
9.39247	58.9534		17.4823	55.6306		4.77966	64.852		7.38829	65.0488
8.99861	60.0417		18.5595	52.611		5.28814	64.5033		8.40491	65.0424
8.08454	60.7996		19.4688	46.3943		5.86441	63.9803		9.41989	64.3251
7.46629	60.9708		19.8668	43.286		6.13559	63.806		9.92727	63.9156
7.04536	60.8067					6.71186	63.1087		10.3146	63.9132
6.59861	60.0582					7.32203	62.76		11.0642	63.6038
5.95795	61.4823					7.69492	63.1087		11.2569	63.1963
5.14424	62.991					8.16949	62.9343		12.3389	60.0413
4.18084	63.8327					8.81356	62.5857		13.1814	58.0049
3.39374	66.3434					9.35593	62.5857		13.6612	56.1739
2.97529	67.5153					9.9661	62.237		14.045	54.6481
1.91339	68.6083					10.678	62.5857		14.6501	54.6443
1.32795	73.1217					11.3898	61.714		14.8694	55.2522
0.32591	79.8092					11.8983	62.237		15.134	54.5397
						12.6441	61.191		15.569	54.2323
						13.4576	59.7963		15.8581	53.6211
						14.1017	58.053		16.4634	53.7188
						14.7458	56.3097		17.0199	53.6137
						15.5254	55.438		17.3376	54.9319
						16.2712	54.0433		17.6084	56.8597
						16.9153	54.7407		17.6998	54.5234
						17.5932	54.5663		18.0018	49.0376
						18.3051	55.0893		18.2654	47.9188
						18.8475	52.4743

[truncated: 5 more sheets: Figure 11, Figure 12, Figure 13, Figure 14, Figure 15]
